# Supplementary material for: Weighted Gene Co-Expression Network Analysis and Support Vector Machine Learning in the Proteomic Profiling of Cerebrospinal Fluid from Extraventricular Drainage in Child Medulloblastoma
Source: Metabolites. 2022 Aug 5;12(8):724. doi: 10.3390/metabo12080724 (PMC9412589; doi:10.3390/metabo12080724)
Supplement: Supplementary file 1 [file metabolites-12-00724-s001.zip]

Archive with 2 entries (2 files):
- metabolites-1827382-Supplement Figure.zip
- Supplemental Table 1-3 _05-07-2022.xlsx
