# Supplementary material for: Weighted Gene Co-Expression Network Analysis and Support Vector Machine Learning in the Proteomic Profiling of Cerebrospinal Fluid from Extraventricular Drainage in Child Medulloblastoma
Source: Metabolites. 2022 Aug 5;12(8):724. doi: 10.3390/metabo12080724 (PMC9412589; doi:10.3390/metabo12080724)
Supplement: Supplementary file 1 [file metabolites-12-00724-s001.zip › Supplemental Table 1-3 _05-07-2022.xlsx]

## Sheet: Table S1
Table S1. List of all identified proteins. The symbol "+" indicates the protein identified in each fraction and/or those associated with the metabolism of glucose or fatty acids.
Protein IDs	Majority protein IDs	Protein names	Gene names	Presence CTR Tot	Presence Medullo Tot	Presence CTR_Bead	Presence Medullo_Bead	Presence CTR_Ex	Presence Medullo_Ex	Presence CTR_Mv	Presence Medullo_Mv	Presence CTR_Pool_Tot	Presence Medullo_Pool_Tot	Presence CTR_Pool_Bead	Presence Medullo_Pool_Bead	Presence CTR_Pool_Ex	Presence Medullo_Pool_Ex	Presence CTR_Pool_Mv	Presence Medullo_Pool_Mv	Metabolism and fatty acid selection	metabolis	Glycolysis	Gluconeogenesis	Respiratory
A0A075B6H9	A0A075B6H9		IGLV4-69	+	+	+	+	+	+	+	+	+	+	+		+	+	+	+
A0A075B6I0	A0A075B6I0		IGLV8-61	+	+	+	+	+	+	+	+	+	+	+	+		+	+	+
A0A075B6I1	A0A075B6I1		IGLV4-60	+								+
A0A075B6I4	A0A075B6I4		IGLV10-54	+	+							+
A0A075B6J9	A0A075B6J9		IGLV2-18	+	+		+	+
A0A075B6K4	A0A075B6K4		IGLV3-10	+	+		+	+	+		+	+	+		+	+	+		+
A0A075B6K5;A0A075B6K2	A0A075B6K5		IGLV3-9	+	+	+	+	+	+	+		+	+	+	+	+	+	+
A0A075B6P5;P01615;A0A087WW87;P01614	A0A075B6P5;P01615;A0A087WW87;P01614	Ig kappa chain V-II region FR;Ig kappa chain V-II region Cum	IGKV2D-28;IGKV2-40	+	+	+						+	+	+
A0A075B6R2	A0A075B6R2		IGHV4-4	+	+	+	+	+		+	+	+	+	+	+	+		+
A0A0C4DH68;A0A075B6R9	A0A0C4DH68;A0A075B6R9		IGKV2-24;IGKV2D-24	+	+	+		+	+		+	+		+		+
A0A075B6S2;A0A0A0MRZ7	A0A075B6S2		IGKV2D-29	+	+	+	+	+	+	+	+	+	+	+	+	+	+	+	+
A0A075B6S5	A0A075B6S5		IGKV1-27	+	+			+				+	+
P0DSN7;A0A075B6S9	P0DSN7;A0A075B6S9		IGKV1D-37	+	+			+		+
A0A087WSX0	A0A087WSX0		IGLV5-45	+								+
A0A087WSY6	A0A087WSY6		IGKV3D-15	+	+			+				+	+
A0A0A0MRZ8;P04433	A0A0A0MRZ8;P04433	Ig kappa chain V-III region VG	IGKV3D-11	+	+	+	+	+	+	+	+	+	+	+	+	+	+	+	+
A0A0A0MS15	A0A0A0MS15		IGHV3-49	+	+	+	+	+	+	+		+	+	+			+
A0A0B4J1U3	A0A0B4J1U3		IGLV1-36									+
A0A0B4J1V0	A0A0B4J1V0		IGHV3-15	+	+							+	+
A0A0B4J1V2	A0A0B4J1V2		IGHV2-26	+	+	+	+	+				+	+	+
A0A0B4J1X5	A0A0B4J1X5		IGHV3-74	+	+	+	+	+	+	+	+	+	+	+	+	+	+		+
A0A0B4J1X8	A0A0B4J1X8		IGHV3-43	+
A0A0B4J1Y8	A0A0B4J1Y8		IGLV9-49	+	+		+	+				+	+		+	+
A0A0B4J1Y9	A0A0B4J1Y9		IGHV3-72	+	+	+	+	+	+	+	+	+	+	+	+	+	+	+	+
A0A0B4J273	A0A0B4J273		TRAV34
P0DPI2-2;A0A0B4J2D5-2;P0DPI2;A0A0B4J2D5	P0DPI2-2;A0A0B4J2D5-2;P0DPI2;A0A0B4J2D5					+	+		+		+				+		+		+
P0DP09;A0A0B4J2D9	P0DP09;A0A0B4J2D9		IGKV1D-13	+	+	+	+	+		+		+	+	+	+	+
A0A0B4J2F2;P57059	A0A0B4J2F2;P57059	Serine/threonine-protein kinase SIK1	LOC102724428;SIK1																	+
A0A0B4J2H0	A0A0B4J2H0		IGHV1-69-2	+	+							+
A0A0C4DH24	A0A0C4DH24		IGKV6-21	+		+		+				+				+
A0A0C4DH25	A0A0C4DH25		IGKV3D-20	+	+		+	+	+	+	+	+	+		+	+	+		+
A0A0C4DH29	A0A0C4DH29		IGHV1-3	+	+							+	+
A0A0C4DH31	A0A0C4DH31		IGHV1-18	+	+	+		+	+			+	+
A0A0C4DH33	A0A0C4DH33		IGHV1-24	+	+		+					+	+		+
A0A0C4DH34	A0A0C4DH34		IGHV4-28		+				+				+
A0A0C4DH35	A0A0C4DH35		IGHV3-35		+
A0A0C4DH36	A0A0C4DH36		IGHV3-38	+	+			+				+	+
A0A0C4DH38	A0A0C4DH38		IGHV5-51	+	+		+	+	+	+	+	+	+			+
A0A0C4DH41;P01825;P0DP06	A0A0C4DH41;P01825;P0DP06	Ig heavy chain V-II region NEWM	IGHV4-61					+
A0A0C4DH67;A0A0C4DH69	A0A0C4DH67;A0A0C4DH69		IGKV1-8;IGKV1-9	+	+		+	+	+			+	+
A0A0C4DH72;P01599	A0A0C4DH72;P01599	Ig kappa chain V-I region Gal	IGKV1-6	+	+	+	+	+	+	+	+	+	+	+	+	+	+		+
A0A0C4DH73;P01611;P01601	A0A0C4DH73;P01611	Ig kappa chain V-I region Wes	IGKV1-12	+
A0A0J9YX35	A0A0J9YX35			+	+								+
A0AVF1;A0AVF1-3;A0AVF1-2	A0AVF1;A0AVF1-3;A0AVF1-2	Intraflagellar transport protein 56	TTC26					+	+	+	+						+	+	+
A0FGR9	A0FGR9	Extended synaptotagmin-3	ESYT3
A0M8Q6	A0M8Q6	Ig lambda-7 chain C region	IGLC7	+	+	+	+	+	+	+	+	+	+	+	+			+	+
A1L4H1;A1L4H1-2	A1L4H1;A1L4H1-2	Soluble scavenger receptor cysteine-rich domain-containing protein SSC5D	SSC5D			+	+							+	+
P55036-2;P55036;A2A3N6	P55036-2;P55036;A2A3N6	26S proteasome non-ATPase regulatory subunit 4;Putative PIP5K1A and PSMD4-like protein	PSMD4;PIPSL
A2RTY3-3;A2RTY3;A2RTY3-5;A2RTY3-4	A2RTY3-3;A2RTY3;A2RTY3-5;A2RTY3-4	Protein HEATR9	HEATR9
A4D0S4;A4D0S4-2;A4D0S4-3	A4D0S4;A4D0S4-2;A4D0S4-3	Laminin subunit beta-4	LAMB4							+								+
A4D1F6	A4D1F6	Leucine-rich repeat and death domain-containing protein 1	LRRD1					+								+
A4D1P6-3;A4D1P6-2;A4D1P6	A4D1P6-3;A4D1P6-2;A4D1P6	WD repeat-containing protein 91	WDR91
A4FU69-3;A4FU69;A4FU69-2;A4FU69-4;A4FU69-5	A4FU69-3;A4FU69;A4FU69-2;A4FU69-4	EF-hand calcium-binding domain-containing protein 5	EFCAB5	+	+	+	+	+	+	+	+	+	+	+		+	+	+	+
A5A3E0;P0CG39	A5A3E0;P0CG39	POTE ankyrin domain family member F;POTE ankyrin domain family member J	POTEF;POTEJ															+
A5D8V6	A5D8V6	Vacuolar protein sorting-associated protein 37C	VPS37C						+		+						+
A5D8V7-2;A5D8V7	A5D8V7-2;A5D8V7	Coiled-coil domain-containing protein 151	CCDC151
A5YKK6-2;A5YKK6;A5YKK6-4;A5YKK6-3	A5YKK6-2;A5YKK6;A5YKK6-4;A5YKK6-3	CCR4-NOT transcription complex subunit 1	CNOT1
H3BQL2;H3BSY2-2;D6RF30;I6L899;P0CJ92;H3BSY2;F8WBI6;A6NMD2;A6NCC3;A6NC78	H3BQL2;H3BSY2-2;D6RF30;I6L899;P0CJ92;H3BSY2;F8WBI6;A6NMD2;A6NCC3;A6NC78	Golgin subfamily A member 8M;Golgin subfamily A member 8K;Golgin subfamily A member 8R;Golgin subfamily A member 8H;Golgin subfamily A member 8N;Golgin subfamily A member 8J;Golgin subfamily A member 8O;Putative golgin subfamily A member 8I	GOLGA8T;GOLGA8M;GOLGA8K;GOLGA8R;GOLGA8H;GOLGA8N;GOLGA8J;GOLGA8O;GOLGA8IP	+	+							+
Q9GZQ8;A6NCE7	Q9GZQ8;A6NCE7	Microtubule-associated proteins 1A/1B light chain 3B;Microtubule-associated proteins 1A/1B light chain 3 beta 2	MAP1LC3B;MAP1LC3B2	+	+		+		+	+								+
A6NCN2	A6NCN2	Putative keratin-87 protein	KRT87P		+				+								+
A6NDG6	A6NDG6	Phosphoglycolate phosphatase	PGP				+		+		+				+		+
A6NE02;Q86XT2	A6NE02	BTB/POZ domain-containing protein 17	BTBD17					+	+	+						+	+	+
A6NHL2-2;A6NHL2	A6NHL2-2;A6NHL2	Tubulin alpha chain-like 3	TUBAL3				+	+	+	+	+				+		+	+	+
Q495Y8;P0CI01;A6NHP3	Q495Y8;P0CI01;A6NHP3	Speedy protein E2;Putative speedy protein E6;Speedy protein E2B	SPDYE2;SPDYE6;SPDYE2B							+
A6NHR9;A6NHR9-2;A6NHR9-3	A6NHR9;A6NHR9-2;A6NHR9-3	Structural maintenance of chromosomes flexible hinge domain-containing protein 1	SMCHD1
A8MVU1;P14598;A6NI72;P14598-2	A8MVU1;P14598;A6NI72;P14598-2	Putative neutrophil cytosol factor 1C;Neutrophil cytosol factor 1;Putative neutrophil cytosol factor 1B	NCF1C;NCF1;NCF1B						+		+								+
A6NLU5	A6NLU5	V-set and transmembrane domain-containing protein 2B	VSTM2B	+	+	+	+			+		+	+	+	+
A6NMY6	A6NMY6	Putative annexin A2-like protein	ANXA2P2								+
A6NNY8	A6NNY8	Ubiquitin carboxyl-terminal hydrolase 27	USP27X			+								+
A7E2Y1	A7E2Y1	Myosin-7B	MYH7B
A8MVS5	A8MVS5	Protein HIDE1	HIDE1						+	+	+								+
P62308;A8MWD9	P62308;A8MWD9	Small nuclear ribonucleoprotein G;Putative small nuclear ribonucleoprotein G-like protein 15	SNRPG;SNRPGP15						+		+						+
A8MYP8	A8MYP8	Outer dense fiber protein 3B	ODF3B
B0I1T2;B0I1T2-4;B0I1T2-3;B0I1T2-2	B0I1T2;B0I1T2-4	Unconventional myosin-Ig;Minor histocompatibility antigen HA-2	MYO1G					+		+	+							+	+
B2RUZ4	B2RUZ4	Small integral membrane protein 1	SMIM1					+	+	+	+					+	+	+	+
P0DOX8;B9A064;P0CG04	P0DOX8;B9A064;P0CG04	Immunoglobulin lambda-like polypeptide 5;Ig lambda-1 chain C regions	IGLL5;IGLC1	+	+	+	+	+	+	+	+	+	+	+	+	+	+	+	+
CON__A2A5Y0;CON__O76015;CON__O76014;O76014;O76015;CON__A2AB72	CON__A2A5Y0								+								+
CON__ENSEMBL:ENSBTAP00000007350	CON__ENSEMBL:ENSBTAP00000007350								+								+
CON__ENSEMBL:ENSBTAP00000016046	CON__ENSEMBL:ENSBTAP00000016046														+
CON__ENSEMBL:ENSBTAP00000024146	CON__ENSEMBL:ENSBTAP00000024146			+	+		+	+	+	+	+	+	+		+		+		+
CON__ENSEMBL:ENSBTAP00000031900	CON__ENSEMBL:ENSBTAP00000031900			+	+	+	+	+	+	+	+	+	+	+	+		+	+	+
CON__ENSEMBL:ENSP00000377550;P13646-2	CON__ENSEMBL:ENSP00000377550;P13646-2	Mitochondrial import receptor subunit TOM70				+								+
O76009;CON__O76009;CON__Q6NTB9	O76009;CON__O76009;CON__Q6NTB9	Keratin, type I cuticular Ha3-I	KRT33A						+								+
CON__O76011;O76011	CON__O76011;O76011	Keratin, type I cuticular Ha4	KRT34
CON__O76013;O76013-2;O76013	CON__O76013;O76013-2;O76013	Keratin, type I cuticular Ha6	KRT36		+			+	+								+
O95678;CON__O95678;CON__REFSEQ:XP_932229	O95678;CON__O95678	Keratin, type II cytoskeletal 75	KRT75		+				+
CON__P00711	CON__P00711					+					+			+
CON__P00761	CON__P00761			+	+	+	+	+	+	+	+	+	+	+	+	+	+	+	+
CON__P01030	CON__P01030			+	+	+	+	+	+	+	+	+		+	+	+	+	+	+
CON__P01966	CON__P01966			+	+	+	+	+	+	+	+	+	+	+	+	+	+	+	+
CON__P02070	CON__P02070			+	+	+	+	+	+	+	+		+	+	+	+	+	+	+
CON__P02533;P02533;CON__Q61782;Q9ULK0	CON__P02533;P02533	Keratin, type I cytoskeletal 14	KRT14	+	+	+	+	+	+	+	+	+	+	+	+	+	+	+	+
CON__P02538;P02538	CON__P02538;P02538	Keratin, type II cytoskeletal 6A	KRT6A	+	+		+	+	+	+	+	+	+		+	+	+		+
CON__P02584	CON__P02584										+
CON__P02662	CON__P02662					+	+	+	+	+	+		+	+	+	+	+	+	+
CON__P02663	CON__P02663							+	+		+					+	+		+
CON__P02666	CON__P02666							+	+		+		+				+		+
CON__P02668	CON__P02668							+	+		+		+			+	+		+
CON__P02676	CON__P02676						+	+	+	+	+		+		+		+	+	+
CON__P02754	CON__P02754							+	+		+						+
CON__P02768-1;P02768;P02768-3	CON__P02768-1;P02768;P02768-3	Serum albumin	ALB	+	+	+	+	+	+	+	+	+	+	+	+	+	+	+	+
CON__P02769	CON__P02769			+	+	+	+	+	+	+	+	+	+	+	+	+	+		+
CON__P04258	CON__P04258								+
CON__P04259	CON__P04259						+	+	+		+				+	+	+		+
CON__P04264;CON__H-INV:HIT000016045	CON__P04264							+	+
CON__P05784;P05783	CON__P05784;P05783	Keratin, type I cytoskeletal 18	KRT18		+				+								+
CON__P06868	CON__P06868										+								+
CON__P07477;P07477;Q8NHM4;P07478	CON__P07477;P07477;Q8NHM4;P07478	Trypsin-1;Alpha-trypsin chain 1;Alpha-trypsin chain 2;Putative trypsin-6;Trypsin-2	PRSS1;PRSS3P2;PRSS2		+	+		+	+	+	+			+		+	+	+	+
CON__P08727;P08727	CON__P08727;P08727	Keratin, type I cytoskeletal 19	KRT19				+	+	+	+	+					+	+		+
CON__P08729;CON__Q3KNV1;P08729	CON__P08729;CON__Q3KNV1;P08729	Keratin, type II cytoskeletal 7	KRT7						+
CON__P08730-1	CON__P08730-1								+
CON__P08779;P08779;CON__Q9Z2K1;CON__Q3ZAW8	CON__P08779;P08779	Keratin, type I cytoskeletal 16	KRT16	+	+	+	+	+	+	+	+	+	+	+	+	+	+	+	+
CON__P12763	CON__P12763								+	+	+						+	+	+
CON__P13645;P13645;CON__Q2M2I5;Q2M2I5	CON__P13645;P13645	Keratin, type I cytoskeletal 10	KRT10	+	+	+	+	+	+	+	+	+	+	+	+	+	+	+	+
CON__P13646-1	CON__P13646-1			+	+			+	+	+	+		+				+	+	+
CON__P13647;P13647	CON__P13647;P13647	Keratin, type II cytoskeletal 5	KRT5	+	+	+	+	+	+	+	+	+	+	+	+	+	+	+	+
CON__P15497	CON__P15497				+
CON__P17697	CON__P17697						+						+		+
CON__P19013;P19013	CON__P19013;P19013	Keratin, type II cytoskeletal 4	KRT4					+	+	+	+					+	+		+
CON__P20930;P20930	CON__P20930;P20930	Filaggrin	FLG			+	+	+	+	+	+			+	+	+	+	+	+
CON__P34955	CON__P34955								+	+	+						+		+
CON__P35908	CON__P35908				+
CON__P35908v2;P35908	CON__P35908v2;P35908	Keratin, type II cytoskeletal 2 epidermal	KRT2	+	+	+	+	+	+	+	+	+	+	+	+	+	+	+	+
CON__P41361	CON__P41361			+	+								+	+	+				+
CON__P78386;P78386	CON__P78386;P78386	Keratin, type II cuticular Hb5	KRT85	+	+			+	+		+						+
CON__P81644	CON__P81644								+
Q04695;CON__Q04695;CON__Q99PS0	Q04695;CON__Q04695	Keratin, type I cytoskeletal 17	KRT17				+	+	+	+	+		+		+	+	+		+
CON__Q05443	CON__Q05443
CON__Q0VCM5	CON__Q0VCM5				+	+						+	+
CON__Q14525;Q14525	CON__Q14525;Q14525	Keratin, type I cuticular Ha3-II	KRT33B						+								+
CON__Q148H6	CON__Q148H6				+
CON__Q15323;CON__Q9UE12;Q15323	CON__Q15323;CON__Q9UE12;Q15323	Keratin, type I cuticular Ha1	KRT31	+	+			+	+			+					+
CON__Q1RMK2	CON__Q1RMK2								+		+
CON__Q1RMN8	CON__Q1RMN8					+	+							+
CON__Q28085	CON__Q28085					+	+							+
CON__Q28107	CON__Q28107			+	+	+	+	+	+	+	+	+	+		+	+	+	+	+
CON__Q28194	CON__Q28194							+								+
CON__Q2UVX4	CON__Q2UVX4			+	+		+		+			+	+		+
CON__Q32MB2;Q86Y46;Q86Y46-2;CON__Q7RTS7;Q7RTS7	CON__Q32MB2;Q86Y46;Q86Y46-2;CON__Q7RTS7;Q7RTS7	Keratin, type II cytoskeletal 73;Keratin, type II cytoskeletal 74	KRT73;KRT74					+	+	+	+					+			+
CON__Q32PJ2	CON__Q32PJ2					+								+
CON__Q3MHN2	CON__Q3MHN2					+	+			+	+			+	+				+
CON__Q3SX09	CON__Q3SX09			+	+	+	+	+	+	+	+	+		+	+	+	+	+	+
CON__Q3SX14	CON__Q3SX14			+		+	+					+			+
CON__Q3SX28;P07951	CON__Q3SX28;P07951	Tropomyosin beta chain	TPM2		+								+
CON__Q3SY84;Q3SY84	CON__Q3SY84;Q3SY84	Keratin, type II cytoskeletal 71	KRT71
CON__Q3SZ57	CON__Q3SZ57								+								+
CON__Q3ZBD7	CON__Q3ZBD7																+
CON__Q3ZBS7	CON__Q3ZBS7								+		+						+		+
CON__Q497I4	CON__Q497I4								+								+
CON__Q5D862;Q5D862	CON__Q5D862;Q5D862	Filaggrin-2	FLG2	+		+	+	+	+	+	+	+	+	+	+	+	+	+	+
CON__Q5XKE5;Q5XKE5	CON__Q5XKE5;Q5XKE5	Keratin, type II cytoskeletal 79	KRT79						+								+
CON__Q61726	CON__Q61726								+								+
Q6A163;CON__Q6IFU6;CON__A2VCT4	Q6A163;CON__Q6IFU6	Keratin, type I cytoskeletal 39	KRT39						+
CON__Q6IFZ6	CON__Q6IFZ6							+	+	+	+					+			+
CON__Q6IME9;CON__Q14CN4-1;Q14CN4-3;Q14CN4-2;Q14CN4	CON__Q6IME9;CON__Q14CN4-1;Q14CN4-3;Q14CN4-2;Q14CN4	Keratin, type II cytoskeletal 72	KRT72
CON__Q6KB66-1;Q6KB66-2;Q6KB66;Q6KB66-3	CON__Q6KB66-1;Q6KB66-2;Q6KB66;Q6KB66-3	Keratin, type II cytoskeletal 80	KRT80	+	+							+	+
CON__Q6NT21;P78385;CON__P78385;CON__Q14533;Q14533	CON__Q6NT21;P78385;CON__P78385;CON__Q14533;Q14533	Keratin, type II cuticular Hb3;Keratin, type II cuticular Hb1	KRT83;KRT81		+				+								+
CON__Q6NXH9	CON__Q6NXH9
CON__Q6T181	CON__Q6T181			+	+	+	+					+			+		+
CON__Q7Z3Y7;Q7Z3Y7	CON__Q7Z3Y7;Q7Z3Y7	Keratin, type I cytoskeletal 28	KRT28							+
CON__Q7Z3Y8;Q7Z3Y8	CON__Q7Z3Y8;Q7Z3Y8	Keratin, type I cytoskeletal 27	KRT27
CON__Q7Z3Z0;Q7Z3Z0	CON__Q7Z3Z0;Q7Z3Z0	Keratin, type I cytoskeletal 25	KRT25				+			+	+				+				+
CON__Q7Z794;Q7Z794	CON__Q7Z794;Q7Z794	Keratin, type II cytoskeletal 1b	KRT77	+	+		+	+	+	+	+				+	+	+	+	+
CON__Q86YZ3;Q86YZ3	CON__Q86YZ3;Q86YZ3	Hornerin	HRNR	+	+	+	+	+	+	+	+	+	+	+	+	+	+	+	+
CON__Q8BGZ7	CON__Q8BGZ7									+
CON__Q8IUT8	CON__Q8IUT8			+				+	+								+
CON__Q922U2	CON__Q922U2
CON__Q95121	CON__Q95121			+	+	+	+	+				+		+	+
CON__Q9C075;Q9C075;Q9C075-2	CON__Q9C075;Q9C075	Keratin, type I cytoskeletal 23	KRT23
CON__Q9D312	CON__Q9D312					+								+
CON__Q9NSB2;CON__Q6ISB0;Q9NSB2	CON__Q9NSB2;CON__Q6ISB0;Q9NSB2	Keratin, type II cuticular Hb4	KRT84					+
CON__Q9NSB4;Q9NSB4	CON__Q9NSB4;Q9NSB4	Keratin, type II cuticular Hb2	KRT82		+			+	+	+	+						+
CON__REFSEQ:XP_986630	CON__REFSEQ:XP_986630								+								+
Q13765;E9PAV3-2;E9PAV3;Q9BZK3	Q13765;E9PAV3-2;E9PAV3	Nascent polypeptide-associated complex subunit alpha;Nascent polypeptide-associated complex subunit alpha, muscle-specific form	NACA							+	+							+	+
I3L3R5	I3L3R5	Coiled-coil domain-containing glutamate-rich protein 2	CCER2	+			+					+
L0R6Q1	L0R6Q1		SLC35A4							+	+								+
O00139-2;O00139-1;O00139-5;O00139;O00139-4	O00139-2;O00139-1;O00139-5;O00139;O00139-4	Kinesin-like protein KIF2A	KIF2A						+		+						+		+
O00142-5;O00142-2;O00142-3;O00142-4;O00142;O00142-6	O00142-5;O00142-2;O00142-3;O00142-4;O00142;O00142-6	Thymidine kinase 2, mitochondrial	TK2	+		+	+	+	+	+	+	+			+	+	+	+	+	+
O00148;Q13838;Q13838-2;O00148-2;O00148-3	O00148;Q13838;Q13838-2;O00148-2;O00148-3	ATP-dependent RNA helicase DDX39A;Spliceosome RNA helicase DDX39B	DDX39A;DDX39B			+	+		+		+				+		+		+
O00154-6;O00154-4;O00154-5;O00154-7;O00154;O00154-2;O00154-3	O00154-6;O00154-4;O00154-5;O00154-7;O00154;O00154-2;O00154-3	Cytosolic acyl coenzyme A thioester hydrolase	ACOT7						+	+
O00159-2;O00159-3;O00159;Q9UBC5	O00159-2;O00159-3;O00159	Unconventional myosin-Ic	MYO1C						+	+	+							+
O00160	O00160	Unconventional myosin-If	MYO1F				+	+	+	+	+				+		+	+	+
O00161;O00161-2	O00161;O00161-2	Synaptosomal-associated protein 23	SNAP23					+	+	+	+					+	+	+	+
O00168	O00168	Phospholemman	FXYD1					+	+	+	+						+	+	+
O00186	O00186	Syntaxin-binding protein 3	STXBP3								+								+
O00187-2;O00187	O00187-2;O00187	Mannan-binding lectin serine protease 2;Mannan-binding lectin serine protease 2 A chain;Mannan-binding lectin serine protease 2 B chain	MASP2	+				+	+								+
O00194	O00194	Ras-related protein Rab-27B	RAB27B					+	+	+	+					+		+	+
O00217	O00217	NADH dehydrogenase [ubiquinone] iron-sulfur protein 8, mitochondrial	NDUFS8							+	+									+				Respiratory
O00231;O00231-2	O00231;O00231-2	26S proteasome non-ATPase regulatory subunit 11	PSMD11					+	+	+	+						+	+	+
O00232;O00232-2	O00232;O00232-2	26S proteasome non-ATPase regulatory subunit 12	PSMD12						+	+	+						+		+
O00233;O00233-2;O00233-3	O00233;O00233-2	26S proteasome non-ATPase regulatory subunit 9	PSMD9	+	+				+	+	+							+	+
O00244	O00244	Copper transport protein ATOX1	ATOX1	+	+	+	+								+
O00264;O00264-2	O00264;O00264-2	Membrane-associated progesterone receptor component 1	PGRMC1		+				+		+						+		+
O00292;O00292-2;O75610	O00292;O00292-2;O75610	Left-right determination factor 2;Left-right determination factor 1	LEFTY2;LEFTY1			+	+	+	+	+	+			+	+				+
O00299	O00299	Chloride intracellular channel protein 1	CLIC1	+	+	+	+	+	+	+	+	+	+	+	+		+	+	+
O00303	O00303	Eukaryotic translation initiation factor 3 subunit F	EIF3F				+		+	+	+						+	+	+
O00339-3;O00339-2;O00339;O00339-4	O00339-3;O00339-2;O00339;O00339-4	Matrilin-2	MATN2					+		+	+								+
O00391;O00391-2	O00391;O00391-2	Sulfhydryl oxidase 1	QSOX1	+	+	+	+	+	+	+	+	+	+	+	+		+	+	+
O00410;O00410-3;O00410-2;O60518	O00410;O00410-3;O00410-2	Importin-5	IPO5			+	+	+	+	+	+			+	+	+	+	+	+
O00422;O00422-2	O00422;O00422-2	Histone deacetylase complex subunit SAP18	SAP18								+
O00429-4;O00429-5;O00429-3;O00429-9;O00429-2;O00429;O00429-8;O00429-6;O00429-7	O00429-4;O00429-5;O00429-3;O00429-9;O00429-2;O00429;O00429-8;O00429-6;O00429-7	Dynamin-1-like protein	DNM1L						+		+						+
O00442;O00442-2	O00442;O00442-2	RNA 3-terminal phosphate cyclase	RTCA						+	+	+						+	+	+
O00461	O00461	Golgi integral membrane protein 4	GOLIM4	+	+	+	+			+		+		+	+
O00462	O00462	Beta-mannosidase	MANBA	+		+	+					+	+		+
O00468-6;O00468-3;O00468-7;O00468-5;O00468-4;O00468;O00468-2	O00468-6;O00468-3;O00468-7;O00468-5;O00468-4;O00468;O00468-2	Agrin;Agrin N-terminal 110 kDa subunit;Agrin C-terminal 110 kDa subunit;Agrin C-terminal 90 kDa fragment;Agrin C-terminal 22 kDa fragment	AGRN	+	+	+	+	+	+	+	+	+	+	+	+	+	+	+	+
O00469-3;O00469;O00469-2	O00469-3;O00469;O00469-2	Procollagen-lysine,2-oxoglutarate 5-dioxygenase 2	PLOD2
O00471	O00471	Exocyst complex component 5	EXOC5							+								+
O00487	O00487	26S proteasome non-ATPase regulatory subunit 14	PSMD14				+			+	+				+			+	+
O00499-9;O00499-10;O00499-7;O00499-8;O00499-4;O00499-6;O00499-11;O00499-3;O00499-2;O00499-5;O00499	O00499-9;O00499-10;O00499-7;O00499-8;O00499-4;O00499-6;O00499-11;O00499-3;O00499-2;O00499-5;O00499	Myc box-dependent-interacting protein 1	BIN1	+	+	+	+		+	+	+	+		+	+		+	+	+
O00501	O00501	Claudin-5	CLDN5					+		+						+		+
O00505	O00505	Importin subunit alpha-4	KPNA3						+	+	+						+	+	+
O00512	O00512	B-cell CLL/lymphoma 9 protein	BCL9
O00533;O00533-2	O00533;O00533-2	Neural cell adhesion molecule L1-like protein;Processed neural cell adhesion molecule L1-like protein	CHL1	+	+	+	+	+	+	+	+	+	+	+	+	+	+	+	+
O00560;O00560-3	O00560;O00560-3	Syntenin-1	SDCBP	+	+	+	+	+	+	+	+	+	+	+	+	+	+	+	+
O00560-2	O00560-2	Syntenin-1	SDCBP					+	+	+	+		+				+
O00571-2;O00571;O15523-2;O15523;O15523-3	O00571-2;O00571;O15523-2;O15523	ATP-dependent RNA helicase DDX3X;ATP-dependent RNA helicase DDX3Y	DDX3X;DDX3Y				+		+	+	+			+			+	+	+
O00584;O00584-2;Q07343-4;Q07343-2;Q07343-3;Q07343	O00584	Ribonuclease T2	RNASET2	+	+	+	+			+		+	+	+
O00587-2;O00587	O00587-2;O00587	Beta-1,3-N-acetylglucosaminyltransferase manic fringe	MFNG				+
O00592-2;O00592	O00592-2;O00592	Podocalyxin	PODXL						+	+	+						+	+	+
O00602	O00602	Ficolin-1	FCN1			+	+	+		+	+			+	+	+		+	+
O00629	O00629	Importin subunit alpha-3	KPNA4						+		+						+		+
O00743-2;O00743;O00743-3	O00743-2;O00743;O00743-3	Serine/threonine-protein phosphatase 6 catalytic subunit;Serine/threonine-protein phosphatase 6 catalytic subunit, N-terminally processed	PPP6C						+	+	+							+	+
O00754-2;O00754	O00754-2;O00754	Lysosomal alpha-mannosidase;Lysosomal alpha-mannosidase A peptide;Lysosomal alpha-mannosidase B peptide;Lysosomal alpha-mannosidase C peptide;Lysosomal alpha-mannosidase D peptide;Lysosomal alpha-mannosidase E peptide	MAN2B1			+	+								+
O00757	O00757	Fructose-1,6-bisphosphatase isozyme 2	FBP2						+	+	+									+			Gluconeogenesis
O00762-3	O00762-3					+
O00764;O00764-3;O00764-2	O00764;O00764-3;O00764-2	Pyridoxal kinase	PDXK	+					+	+	+	+				+		+		+
O14498	O14498	Immunoglobulin superfamily containing leucine-rich repeat protein	ISLR	+	+	+	+		+	+	+	+	+	+	+				+
O14511-7;O14511-8;O14511-2;O14511;O14511-4;O14511-3;O14511-6;O14511-5	O14511-7;O14511-8;O14511-2;O14511;O14511-4;O14511-3;O14511-6;O14511-5	Pro-neuregulin-2, membrane-bound isoform;Neuregulin-2	NRG2					+	+							+	+
O14514	O14514	Brain-specific angiogenesis inhibitor 1	BAI1
O14523;O14523-2	O14523;O14523-2	C2 domain-containing protein 2-like	C2CD2L
O14525-3;O14525-2;O14525	O14525-3;O14525-2;O14525	Astrotactin-1	ASTN1	+
O14558	O14558	Heat shock protein beta-6	HSPB6		+		GLUD1;GLUD2		+		+				+		+
O14579-3;O14579;O14579-2	O14579-3;O14579;O14579-2	Coatomer subunit epsilon	COPE				+		+	+	+				+		+	+
O14594	O14594	Neurocan core protein	NCAN	+	+	+	+	+	+	+	+	+	+	+	+	+		+
P47813;O14602	P47813;O14602	Eukaryotic translation initiation factor 1A, X-chromosomal;Eukaryotic translation initiation factor 1A, Y-chromosomal	EIF1AX;EIF1AY						+	+	+						+	+	+
O14617-5;O14617-4;O14617-2;O14617;O14617-3	O14617-5;O14617-4;O14617-2;O14617	AP-3 complex subunit delta-1	AP3D1								+
O14618	O14618	Copper chaperone for superoxide dismutase	CCS				+		+	+	+						+	+	+
O14645;O14645-2	O14645;O14645-2	Axonemal dynein light intermediate polypeptide 1	DNALI1
O14657	O14657	Torsin-1B	TOR1B			+	+							+	+
O14672;O14672-2	O14672	Disintegrin and metalloproteinase domain-containing protein 10	ADAM10			+	+			+	+			+	+			+
O14744-2;O14744;O14744-3;O14744-5;O14744-4	O14744-2;O14744;O14744-3;O14744-5;O14744-4	Protein arginine N-methyltransferase 5;Protein arginine N-methyltransferase 5, N-terminally processed	PRMT5						+	+	+						+	+	+
O14745;O14745-2	O14745;O14745-2	Na(+)/H(+) exchange regulatory cofactor NHE-RF1	SLC9A3R1		+		+	+	+	+	+				+	+	+	+	+
O14773;O14773-2	O14773	Tripeptidyl-peptidase 1	TPP1	+	+	+	+	+	+	+	+	+	+	+	+	+	+	+	+
O14786-3;O14786-2;O14786	O14786-3;O14786-2;O14786	Neuropilin-1	NRP1	+	+	+	+					+	+	+	+
O14787-2;O14787	O14787-2;O14787	Transportin-2	TNPO2	+	+							+
O14791;O14791-2;O95236-3;O95236-2;O95236	O14791;O14791-2	Apolipoprotein L1	APOL1	+	+	+	+	+	+	+	+	+	+	+	+	+	+	+	+	+
O14791-3	O14791-3	Apolipoprotein L1	APOL1									+								+
O14793	O14793	Growth/differentiation factor 8	MSTN			+								+
O14807	O14807	Ras-related protein M-Ras	MRAS						+
O14817	O14817	Tetraspanin-4	TSPAN4			+	+	+	+	+	+
O14818;O14818-2;Q8TAA3-2;Q8TAA3-5;Q8TAA3;O14818-4	O14818;O14818-2;Q8TAA3-2;Q8TAA3-5;Q8TAA3	Proteasome subunit alpha type-7;Proteasome subunit alpha type-7-like	PSMA7;PSMA8	+	+		+	+	+	+	+				+		+	+	+
O14828-2;O14828	O14828-2;O14828	Secretory carrier-associated membrane protein 3	SCAMP3						+		+
O14880	O14880	Microsomal glutathione S-transferase 3	MGST3							+	+								+
O14908;O14908-2;Q8TF64	O14908;O14908-2	PDZ domain-containing protein GIPC1	GIPC1
O14917-2;O14917	O14917-2;O14917	Protocadherin-17	PCDH17	+		+	+					+		+	+
O14936-3;O14936-4;O14936-6;O14936-2;O14936	O14936-3;O14936-4;O14936-6;O14936-2;O14936	Peripheral plasma membrane protein CASK	CASK							+								+		+
P19105;O14950	P19105;O14950	Myosin regulatory light chain 12A;Myosin regulatory light chain 12B	MYL12A;MYL12B	+	+	+	+	+	+	+	+			+	+	+	+	+	+
O14957	O14957	Cytochrome b-c1 complex subunit 10	UQCR11								+									+				Respiratory
O14958;O14958-2	O14958;O14958-2	Calsequestrin-2	CASQ2								+								+
O14960	O14960	Leukocyte cell-derived chemotaxin-2	LECT2								+								+
O14976-2;O14976	O14976-2;O14976	Cyclin-G-associated kinase	GAK						+											+
O14979-3;O14979-2;O14979	O14979-3;O14979-2;O14979	Heterogeneous nuclear ribonucleoprotein D-like	HNRNPDL						+		+								+
O14980	O14980	Exportin-1	XPO1				+		+	+	+				+		+	+	+
O14983;O14983-2;O14983-3	O14983;O14983-2;O14983-3	Sarcoplasmic/endoplasmic reticulum calcium ATPase 1	ATP2A1						+		+						+
O15020-2;O15020	O15020-2;O15020	Spectrin beta chain, non-erythrocytic 2	SPTBN2						+								+
O15031	O15031	Plexin-B2	PLXNB2	+		+	+	+	+	+	+	+	+	+	+	+	+	+	+
O15041-2;O15041	O15041-2;O15041	Semaphorin-3E	SEMA3E		+		+					+			+
O15066;O15066-2;O14782;Q9BVG8-5;Q9BVG8-2;Q9BVG8;Q9BVG8-6	O15066	Kinesin-like protein KIF3B;Kinesin-like protein KIF3B, N-terminally processed	KIF3B					+	+	+	+					+	+		+
O15067	O15067	Phosphoribosylformylglycinamidine synthase	PFAS						+	+	+					+	+	+	+
O15075-2;O15075;O15075-3;O15075-4	O15075-2;O15075;O15075-3;O15075-4	Serine/threonine-protein kinase DCLK1	DCLK1						+		+									+
O15117-3;O15117-2;O15117	O15117-3;O15117-2	FYN-binding protein	FYB							+
O15118-2;O15118	O15118-2;O15118	Niemann-Pick C1 protein	NPC1							+								+
O15126;O15126-2	O15126	Secretory carrier-associated membrane protein 1	SCAMP1			+			+	+	+			+					+
O15127	O15127	Secretory carrier-associated membrane protein 2	SCAMP2					+	+	+	+						+	+	+
O15143	O15143	Actin-related protein 2/3 complex subunit 1B	ARPC1B	+	+	+	+	+	+	+	+	+			+	+	+	+	+
O15144	O15144	Actin-related protein 2/3 complex subunit 2	ARPC2	+	+		+	+	+	+	+	+			+	+	+	+	+
O15145	O15145	Actin-related protein 2/3 complex subunit 3	ARPC3	+	+	+	+	+	+	+	+	+				+	+	+
O15162-2;O15162	O15162-2;O15162	Phospholipid scramblase 1	PLSCR1					+	+	+	+					+	+	+	+
O15173;O15173-2	O15173;O15173-2	Membrane-associated progesterone receptor component 2	PGRMC2						+	+	+						+		+
Q9GZU7-3;Q9GZU7-2;Q9GZU7;O15194-2;O15194	Q9GZU7-3;Q9GZU7-2;Q9GZU7;O15194-2;O15194	Carboxy-terminal domain RNA polymerase II polypeptide A small phosphatase 1;CTD small phosphatase-like protein	CTDSP1;CTDSPL							+								+
O15204-2;O15204	O15204-2;O15204	ADAM DEC1	ADAMDEC1	+	+	+	+			+		+	+	+	+
O15230	O15230	Laminin subunit alpha-5	LAMA5			+		+	+							+	+
O15231-5;O15231-4;O15231-7;O15231;O15231-3;O15231-8;O15231-6	O15231-5;O15231-4;O15231-7;O15231;O15231-3;O15231-8;O15231-6	Zinc finger protein 185	ZNF185
O15232-2;O15232	O15232-2;O15232	Matrilin-3	MATN3			+	+							+	+
O15240	O15240	Neurosecretory protein VGF;Neuroendocrine regulatory peptide-1;Neuroendocrine regulatory peptide-2;Antimicrobial peptide VGF[554-577]	VGF	+	+	+	+			+	+	+	+	+	+			+	+
O15247	O15247	Chloride intracellular channel protein 2	CLIC2
O15258	O15258	Protein RER1	RER1								+								+
O15260;O15260-2;O15260-3	O15260;O15260-2;O15260-3	Surfeit locus protein 4	SURF4						+	+	+								+
O15273	O15273	Telethonin	TCAP				+								+
O15335	O15335	Chondroadherin	CHAD	+				+		+	+	+	+			+
O15347	O15347	High mobility group protein B3	HMGB3						+		+						+		+
O15354	O15354	Prosaposin receptor GPR37	GPR37	+	+					+		+	+
O15371-2;O15371-3;O15371	O15371-2;O15371-3;O15371	Eukaryotic translation initiation factor 3 subunit D	EIF3D								+
O15372	O15372	Eukaryotic translation initiation factor 3 subunit H	EIF3H						+	+	+						+	+
O15374-4;O15374-2;O15374-5;O15374	O15374-4;O15374-2;O15374-5;O15374	Monocarboxylate transporter 5	SLC16A4								+								+
O15394;O15394-2	O15394;O15394-2	Neural cell adhesion molecule 2	NCAM2	+	+	+	+			+	+	+	+	+	+
O15400-2;O15400	O15400-2;O15400	Syntaxin-7	STX7						+	+	+		+				+	+	+
O15427	O15427	Monocarboxylate transporter 4	SLC16A3					+	+	+	+						+	+	+
O15431	O15431	High affinity copper uptake protein 1	SLC31A1				+		+		+						+		+
O15439-2;O15439;O15439-4;O15439-3	O15439-2;O15439;O15439-4;O15439-3	Multidrug resistance-associated protein 4	ABCC4						+	+	+						+		+
O15484	O15484	Calpain-5	CAPN5								+
O15498;O15498-2	O15498;O15498-2	Synaptobrevin homolog YKT6	YKT6							+	+							+	+
O15511;O15511-2	O15511;O15511-2	Actin-related protein 2/3 complex subunit 5	ARPC5	+	+	+	+		+	+	+			+	+		+	+	+
O15540;O15540-2	O15540;O15540-2	Fatty acid-binding protein, brain	FABP7	+	+	+		+		+		+	+	+		+		+
O15554	O15554	Intermediate conductance calcium-activated potassium channel protein 4	KCNN4							+
O43143;O60231;Q14562	O43143	Pre-mRNA-splicing factor ATP-dependent RNA helicase DHX15	DHX15						+		+						+		+
O43157;O43157-2;O43157-3	O43157;O43157-2	Plexin-B1	PLXNB1			+	+			+			+	+	+			+
O43169	O43169	Cytochrome b5 type B	CYB5B				+		+	+	+						+	+	+
O43173	O43173	Sia-alpha-2,3-Gal-beta-1,4-GlcNAc-R:alpha 2,8-sialyltransferase	ST8SIA3				+								+
O43175	O43175	D-3-phosphoglycerate dehydrogenase	PHGDH					+	+	+	+						+		+
O43181	O43181	NADH dehydrogenase [ubiquinone] iron-sulfur protein 4, mitochondrial	NDUFS4							+	+								+	+				Respiratory
O43236-5;O43236-2;O43236-3;O43236;O43236-4;O43236-6	O43236-5;O43236-2;O43236-3;O43236;O43236-4;O43236-6	Septin-4	SEPT4				+			+	+
O43237;O43237-2	O43237;O43237-2	Cytoplasmic dynein 1 light intermediate chain 2	DYNC1LI2						+		+
O43242;O43242-2	O43242	26S proteasome non-ATPase regulatory subunit 3	PSMD3					+	+	+	+						+	+	+
O43291	O43291	Kunitz-type protease inhibitor 2	SPINT2
O43294-2;O43294	O43294-2;O43294	Transforming growth factor beta-1-induced transcript 1 protein	TGFB1I1
O43301	O43301	Heat shock 70 kDa protein 12A	HSPA12A						+
O43315	O43315	Aquaporin-9	AQP9					+
O43390;O43390-2;O43390-3;O43390-4	O43390;O43390-2;O43390-3;O43390-4	Heterogeneous nuclear ribonucleoprotein R	HNRNPR		+		+	+	+	+	+				+		+	+	+
O43396	O43396	Thioredoxin-like protein 1	TXNL1				+		+	+	+				+		+	+	+
O43399-6;O43399-2;O43399-4;O43399;O43399-3;O43399-5;O43399-7	O43399-6;O43399-2;O43399-4;O43399;O43399-3;O43399-5;O43399-7	Tumor protein D54	TPD52L2			+								+
O43405;O43405-2	O43405;O43405-2	Cochlin	COCH	+				+	+		+	+	+
O43451;Q2M2H8	O43451	Maltase-glucoamylase, intestinal;Maltase;Glucoamylase	MGAM						+	+	+						+		+
O43464-2;O43464-3;O43464	O43464-2;O43464-3;O43464	Serine protease HTRA2, mitochondrial	HTRA2	+
O43488;Q8NHP1-3	O43488	Aflatoxin B1 aldehyde reductase member 2	AKR7A2				+		+	+	+				+	+	+	+	+
O43490-2;O43490;O43490-5;O43490-3;O43490-4;O43490-6;O43490-7	O43490-2;O43490;O43490-5;O43490-3;O43490-4;O43490-6;O43490-7	Prominin-1	PROM1					+	+	+	+					+		+	+
O43491;O43491-3;O43491-2	O43491;O43491-3;O43491-2	Band 4.1-like protein 2	EPB41L2						+	+	+						+	+
O43491-4	O43491-4	Band 4.1-like protein 2	EPB41L2				+	+	+	+	+				+	+	+	+	+
O43493;O43493-5;O43493-3;O43493-7;O43493-4;O43493-6	O43493;O43493-5;O43493-3;O43493-7;O43493-4	Trans-Golgi network integral membrane protein 2	TGOLN2	+	+							+
O43504	O43504	Ragulator complex protein LAMTOR5	LAMTOR5						+	+	+							+	+
O43505	O43505	Beta-1,4-glucuronyltransferase 1	B4GAT1	+	+	+	+	+	+	+	+	+	+	+	+	+	+	+	+
O43508-2;O75888-5;O75888-4;O75888;O75888-2;O75888-3	O43508-2;O75888-5;O75888-4;O75888;O75888-2;O75888-3	Tumor necrosis factor ligand superfamily member 13	TNFSF13			+	+	+	+	+				+	+		+	+
O43513	O43513	Mediator of RNA polymerase II transcription subunit 7	MED7	+		+	+	+		+		+		+	+
O43529	O43529	Carbohydrate sulfotransferase 10	CHST10	+		+	+					+	+	+	+
O43556-4;O43556;O43556-3	O43556-4;O43556;O43556-3	Epsilon-sarcoglycan	SGCE	+	+							+
O43583	O43583	Density-regulated protein	DENR								+								+
O43598;O43598-2	O43598;O43598-2	2-deoxynucleoside 5-phosphate N-hydrolase 1	DNPH1	+		+	+		+	+	+			+	+			+
O43657	O43657	Tetraspanin-6	TSPAN6						+
O43670-3;O43670-2;O43670;O43670-4	O43670-3;O43670-2;O43670;O43670-4	BUB3-interacting and GLEBS motif-containing protein ZNF207	ZNF207		+
O43678	O43678	NADH dehydrogenase [ubiquinone] 1 alpha subcomplex subunit 2	NDUFA2								+								+	+				Respiratory
O43681	O43681	ATPase ASNA1	ASNA1	+					+	+	+						+	+	+
O43707;O43707-2;O43707-3	O43707;O43707-2;O43707-3	Alpha-actinin-4	ACTN4		+	+	+	+	+	+	+				+	+	+	+	+
O43719	O43719	HIV Tat-specific factor 1	HTATSF1				+				+				+
O43747;O43747-2	O43747;O43747-2	AP-1 complex subunit gamma-1	AP1G1						+		+						+
O43760;O43760-2	O43760;O43760-2	Synaptogyrin-2	SYNGR2					+	+	+	+						+	+	+
O43765	O43765	Small glutamine-rich tetratricopeptide repeat-containing protein alpha	SGTA						+	+	+						+	+	+
O43768-2;O43768;O43768-9;O43768-3;O43768-4;O43768-8;O43768-6;O43768-5;O43768-7	O43768-2;O43768;O43768-9;O43768-3;O43768-4;O43768-8;O43768-6;O43768-5;O43768-7	Alpha-endosulfine	ENSA	+	+
O43776;O43776-2	O43776	Asparagine--tRNA ligase, cytoplasmic	NARS						+	+	+						+		+
O43795-2;O43795	O43795-2;O43795	Unconventional myosin-Ib	MYO1B
O43809	O43809	Cleavage and polyadenylation specificity factor subunit 5	NUDT21						+								+
O43813	O43813	LanC-like protein 1	LANCL1						+	+	+						+	+	+
O43827	O43827	Angiopoietin-related protein 7	ANGPTL7	+								+
O43852;O43852-3;O43852-2;O43852-4;O43852-5;O43852-9;O43852-15;O43852-10;O43852-6;O43852-13;O43852-14;O43852-11;O43852-12;O43852-7;O43852-8	O43852;O43852-3;O43852-2;O43852-4;O43852-5;O43852-9;O43852-15;O43852-10;O43852-6	Calumenin	CALU	+		+	+			+	+			+	+			+	+
O43854-2;O43854	O43854-2;O43854	EGF-like repeat and discoidin I-like domain-containing protein 3	EDIL3				+		+	+	+				+		+	+	+
O43865;O43865-2;Q96HN2-4;Q96HN2-3;Q96HN2-2;Q96HN2	O43865;O43865-2;Q96HN2-4;Q96HN2-3;Q96HN2-2;Q96HN2	Putative adenosylhomocysteinase 2;Putative adenosylhomocysteinase 3	AHCYL1;AHCYL2					+	+	+	+					+	+	+	+
O43866	O43866	CD5 antigen-like	CD5L			+	+	+	+	+				+	+	+	+
O43897;O43897-2	O43897	Tolloid-like protein 1	TLL1				+	+			+				+	+			+
O43914-3;O43914-2;O43914	O43914-3;O43914-2;O43914	TYRO protein tyrosine kinase-binding protein	TYROBP					+	+	+
O43916	O43916	Carbohydrate sulfotransferase 1	CHST1				+								+
O43920	O43920	NADH dehydrogenase [ubiquinone] iron-sulfur protein 5	NDUFS5							+	+								+	+				Respiratory
O60234	O60234	Glia maturation factor gamma	GMFG						+								+
O60241-4;O60241-3;O60241-2;O60241	O60241-4;O60241-3;O60241-2;O60241	Brain-specific angiogenesis inhibitor 2	BAI2	+	+							+
O60245;O60245-2	O60245;O60245-2	Protocadherin-7	PCDH7			+	+							+	+
O60256;O60256-3;O60256-4;O60256-2	O60256;O60256-3;O60256-4;O60256-2	Phosphoribosyl pyrophosphate synthase-associated protein 2	PRPSAP2						+	+	+						+	+	+
O60262	O60262	Guanine nucleotide-binding protein G(I)/G(S)/G(O) subunit gamma-7	GNG7				+	+	+	+	+				+		+	+	+
O60266;O60266-2	O60266;O60266-2	Adenylate cyclase type 3	ADCY3						+		+
O60279	O60279	Sushi domain-containing protein 5	SUSD5	+		+	+	+		+		+	+	+	+
O60292	O60292	Signal-induced proliferation-associated 1-like protein 3	SIPA1L3		+
O60303	O60303	Uncharacterized protein KIAA0556	KIAA0556					+	+		+						+
O60306	O60306	Intron-binding protein aquarius	AQR
O60308;O60308-3;O60308-2	O60308;O60308-3	Centrosomal protein of 104 kDa	CEP104			+	+							+	+
O60462-4;O60462-5;O60462-2;O60462-3;O60462;O60462-6	O60462-4;O60462-5;O60462-2;O60462-3;O60462;O60462-6	Neuropilin-2	NRP2	+	+	+	+					+		+	+
O60488-2;O60488	O60488-2;O60488	Long-chain-fatty-acid--CoA ligase 4	ACSL4						+	+	+						+	+
O60493-4;O60493;O60493-2;O60493-3;Q9UMY4-3;Q9UMY4;Q9UMY4-1	O60493-4;O60493;O60493-2	Sorting nexin-3	SNX3							+	+								+
O60494	O60494	Cubilin	CUBN								+
O60503	O60503	Adenylate cyclase type 9	ADCY9						+	+	+
O60506-4;O60506-3;O60506-2;O60506;O60506-5	O60506-4;O60506-3;O60506-2;O60506;O60506-5	Heterogeneous nuclear ribonucleoprotein Q	SYNCRIP					+	+	+	+						+		+
O60568	O60568	Procollagen-lysine,2-oxoglutarate 5-dioxygenase 3	PLOD3			+	+					+	+	+	+
O60603	O60603	Toll-like receptor 2	TLR2						+	+	+								+
O60610-2;O60610-3;O60610	O60610-2;O60610-3;O60610	Protein diaphanous homolog 1	DIAPH1				+		+	+	+				+		+	+	+
O60613	O60613	15 kDa selenoprotein	SEP15				+		+		+						+		+
O60641-4;O60641;O60641-3;Q13492-4;Q13492-3;Q13492-2;Q13492-5;Q13492	O60641-4;O60641;O60641-3	Clathrin coat assembly protein AP180	SNAP91	+						+	+								+
O60662-2;O60662	O60662-2;O60662	Kelch-like protein 41	KLHL41		+				+		+						+
O60664-4;O60664;O60664-3;O60664-2	O60664-4;O60664;O60664-3;O60664-2	Perilipin-3	PLIN3	+	+	+	+			+	+			+	+			+	+
O60687	O60687	Sushi repeat-containing protein SRPX2	SRPX2					+	+								+
O60701;O60701-3;O60701-2	O60701;O60701-3;O60701-2	UDP-glucose 6-dehydrogenase	UGDH						+		+
O60716;O60716-17;O60716-2;O60716-4;O60716-6;O60716-3;O60716-5;O60716-7;O60716-9;O60716-8;O60716-10;O60716-12;O60716-14;O60716-11;O60716-13;O60716-15;O60716-18;O60716-16;O60716-20;O60716-22;O60716-19;O60716-21;O60716-23;O60716-24;O60716-31;O60716-25;O60716-26;O60716-28;O60716-30;O60716-27;O60716-29;O60716-32	O60716;O60716-17;O60716-2;O60716-4;O60716-6;O60716-3;O60716-5;O60716-7;O60716-9;O60716-8;O60716-10;O60716-12;O60716-14;O60716-11;O60716-13;O60716-15;O60716-18;O60716-16;O60716-20;O60716-22;O60716-19;O60716-21;O60716-23;O60716-24;O60716-31;O60716-25;O60716-26;O60716-28;O60716-30;O60716-27;O60716-29;O60716-32	Catenin delta-1	CTNND1							+								+
P41567;O60739	P41567;O60739	Eukaryotic translation initiation factor 1;Eukaryotic translation initiation factor 1b	EIF1;EIF1B								+								+
O60749-2;O60749	O60749-2;O60749	Sorting nexin-2	SNX2						+	+								+
O60762	O60762	Dolichol-phosphate mannosyltransferase subunit 1	DPM1								+
O60763;O60763-2	O60763;O60763-2	General vesicular transport factor p115	USO1						+	+	+						+	+	+
O60784-4;O60784;O60784-2;O60784-3	O60784-4;O60784;O60784-2;O60784-3	Target of Myb protein 1	TOM1						+	+	+
O60825;O60825-2;P16118-2	O60825;O60825-2	6-phosphofructo-2-kinase/fructose-2,6-bisphosphatase 2;6-phosphofructo-2-kinase;Fructose-2,6-bisphosphatase	PFKFB2								+								+	+
O60831	O60831	PRA1 family protein 2	PRAF2								+								+
O60832;O60832-2	O60832;O60832-2	H/ACA ribonucleoprotein complex subunit 4	DKC1								+
O60840-5;O60840-7;O60840-4;O60840-6;O60840-2;O60840	O60840-5;O60840-7;O60840-4;O60840-6;O60840-2;O60840	Voltage-dependent L-type calcium channel subunit alpha-1F	CACNA1F
O60841	O60841	Eukaryotic translation initiation factor 5B	EIF5B							+	+								+
O60869-2;O60869-3;O60869	O60869-2;O60869-3;O60869	Endothelial differentiation-related factor 1	EDF1	+							+
O60883	O60883	Prosaposin receptor GPR37L1	GPR37L1	+	+							+	+
O60884	O60884	DnaJ homolog subfamily A member 2	DNAJA2						+	+	+						+		+
O60888-3;O60888;O60888-2	O60888-3;O60888;O60888-2	Protein CutA	CUTA	+	+	+	+		+	+	+	+	+	+	+		+	+	+
O60928;O60928-2	O60928;O60928-2	Inward rectifier potassium channel 13	KCNJ13					+	+	+	+					+	+	+	+
O60936;O60936-1;O60936-3	O60936;O60936-1;O60936-3	Nucleolar protein 3	NOL3		+
O75015	O75015	Low affinity immunoglobulin gamma Fc region receptor III-B	FCGR3B		+					+								+
O75044;P0DMP2;P0DJJ0;Q7Z6B7-2;Q7Z6B7	O75044;P0DMP2;P0DJJ0	SLIT-ROBO Rho GTPase-activating protein 2;SLIT-ROBO Rho GTPase-activating protein 2B;SLIT-ROBO Rho GTPase-activating protein 2C	SRGAP2;SRGAP2B;SRGAP2C						+		+
O75051;O75051-2;Q9HCM2	O75051	Plexin-A2	PLXNA2								+
O75056	O75056	Syndecan-3	SDC3								+								+
O75071	O75071	EF-hand calcium-binding domain-containing protein 14	EFCAB14	+	+							+	+
O75083;O75083-3	O75083;O75083-3	WD repeat-containing protein 1	WDR1		+	+	+	+	+	+	+			+	+	+	+	+	+
O75096	O75096	Low-density lipoprotein receptor-related protein 4	LRP4
O75112-2;O75112-7;O75112;O75112-6;O75112-4;O75112-3;O75112-5	O75112-2;O75112-7;O75112;O75112-6;O75112-4;O75112-3;O75112-5	LIM domain-binding protein 3	LDB3		+		+		+						+		+
O75116	O75116	Rho-associated protein kinase 2	ROCK2																	+
O75131;Q86YQ8-2;Q9HCH3-2;Q8IYJ1;Q96A23;O95741;Q9UBL6-2;Q96A23-2;Q9HCH3;O95741-2;Q9UBL6	O75131	Copine-3	CPNE3					+	+	+	+		+				+	+	+
O75144-2;O75144;O75144-3	O75144-2;O75144;O75144-3	ICOS ligand	ICOSLG	+	+	+	+				+	+	+	+	+				+
O75154-3	O75154-3
O75155-2;O75155	O75155-2;O75155	Cullin-associated NEDD8-dissociated protein 2	CAND2						+
O75165	O75165	DnaJ homolog subfamily C member 13	DNAJC13							+	+								+
O75170-6;O75170-2;O75170-4;O75170-3;O75170-5;O75170	O75170-6;O75170-2;O75170-4;O75170-3;O75170-5;O75170	Serine/threonine-protein phosphatase 6 regulatory subunit 2	PPP6R2
O75173;O75173-2	O75173;O75173-2	A disintegrin and metalloproteinase with thrombospondin motifs 4	ADAMTS4	+		+	+			+		+	+		+
O75190-2;O75190-3;O75190;O75190-4;Q8NHS0;Q8WWF6	O75190-2;O75190-3;O75190;O75190-4	DnaJ homolog subfamily B member 6	DNAJB6								+								+
O75223;O75223-2;O75223-4;O75223-3	O75223;O75223-2;O75223-4	Gamma-glutamylcyclotransferase	GGCT	+	+						+	+
O75306-2;O75306	O75306-2;O75306	NADH dehydrogenase [ubiquinone] iron-sulfur protein 2, mitochondrial	NDUFS2								+									+				Respiratory
O75310	O75310	UDP-glucuronosyltransferase 2B11	UGT2B11											+
O75323-2;O75323	O75323-2;O75323	Protein NipSnap homolog 2	GBAS								+								+
O75326;O75326-2	O75326;O75326-2	Semaphorin-7A	SEMA7A	+	+	+				+		+	+					+
O75340;O75340-2;O75340-3	O75340;O75340-2	Programmed cell death protein 6	PDCD6	+	+		+	+	+	+	+		+		+	+	+	+	+
O75342	O75342	Arachidonate 12-lipoxygenase, 12R-type	ALOX12B				+
O75347;O75347-2	O75347;O75347-2	Tubulin-specific chaperone A	TBCA	+								+
O75348	O75348	V-type proton ATPase subunit G 1	ATP6V1G1							+
O75351	O75351	Vacuolar protein sorting-associated protein 4B	VPS4B					+	+	+	+						+	+	+
O75352-2;O75352	O75352-2;O75352	Mannose-P-dolichol utilization defect 1 protein	MPDU1								+
O75367;O75367-3;O75367-2	O75367;O75367-3;O75367-2	Core histone macro-H2A.1	H2AFY		+		+	+	+	+	+				+	+	+		+
O75368	O75368	SH3 domain-binding glutamic acid-rich-like protein	SH3BGRL	+	+					+	+	+	+					+	+
O75369-2;O75369-9;O75369;O75369-8;O75369-6;O75369-3;O75369-7;O75369-5;O75369-4	O75369-2;O75369-9;O75369;O75369-8;O75369-6;O75369-3;O75369-7;O75369-5;O75369-4	Filamin-B	FLNB				+				+				+
O75386;O75386-2	O75386;O75386-2	Tubby-related protein 3	TULP3
O75390	O75390	Citrate synthase, mitochondrial	CS				+		+	+	+						+		+
O75396	O75396	Vesicle-trafficking protein SEC22b	SEC22B						+	+	+						+		+
O75419-2;O75419;O75419-3	O75419-2;O75419;O75419-3	Cell division control protein 45 homolog	CDC45			+	+							+	+
O75438	O75438	NADH dehydrogenase [ubiquinone] 1 beta subcomplex subunit 1	NDUFB1							+	+								+	+				Respiratory
O75475;O75475-3;O75475-2	O75475;O75475-3;O75475-2	PC4 and SFRS1-interacting protein	PSIP1		+				+		+						+
O75477	O75477	Erlin-1	ERLIN1								+
O75487;O75487-2	O75487;O75487-2	Glypican-4;Secreted glypican-4	GPC4			+	+		+	+				+	+		+	+
O75489;O75489-2	O75489	NADH dehydrogenase [ubiquinone] iron-sulfur protein 3, mitochondrial	NDUFS3						+	+	+								+	+				Respiratory
O75493	O75493	Carbonic anhydrase-related protein 11	CA11	+	+							+	+
O75494-5;O75494-4;O75494-6;O75494-3;O75494-2;O75494;Q8WXF0	O75494-5;O75494-4;O75494-6;O75494-3;O75494-2;O75494	Serine/arginine-rich splicing factor 10	SRSF10						+		+								+
O75496	O75496	Geminin	GMNN
O75503	O75503	Ceroid-lipofuscinosis neuronal protein 5	CLN5	+	+	+	+	+				+	+	+	+
O75506	O75506	Heat shock factor-binding protein 1	HSBP1		+
O75521-2;O75521	O75521-2;O75521	Enoyl-CoA delta isomerase 2, mitochondrial	ECI2								+
O75531;Q5JUR7	O75531	Barrier-to-autointegration factor;Barrier-to-autointegration factor, N-terminally processed	BANF1				+	+	+	+	+				+	+	+		+
O75533	O75533	Splicing factor 3B subunit 1	SF3B1
O75558	O75558	Syntaxin-11	STX11							+	+							+	+
O75563	O75563	Src kinase-associated phosphoprotein 2	SKAP2								+								+
O75594	O75594	Peptidoglycan recognition protein 1	PGLYRP1				+								+
O75602-4;O75602;O75602-3;O75602-2;O75602-5	O75602-4;O75602;O75602-3;O75602-2;O75602-5	Sperm-associated antigen 6	SPAG6
O75608-2;O75608	O75608-2;O75608	Acyl-protein thioesterase 1	LYPLA1					+	+	+	+						+	+
O75629	O75629	Protein CREG1	CREG1	+	+	+	+	+		+		+	+		+	+	+	+
O75636-2;O75636	O75636-2;O75636	Ficolin-3	FCN3	+	+	+	+	+	+		+	+	+	+	+	+	+		+
O75643;O75643-2	O75643	U5 small nuclear ribonucleoprotein 200 kDa helicase	SNRNP200						+								+
O75665-3;O75665	O75665-3;O75665	Oral-facial-digital syndrome 1 protein	OFD1		+
O75674-2;O75674	O75674-2;O75674	TOM1-like protein 1	TOM1L1				+
O75695	O75695	Protein XRP2	RP2					+	+	+	+					+	+	+	+
O75711	O75711	Scrapie-responsive protein 1	SCRG1	+	+	+	+	+	+	+	+	+	+	+	+	+		+	+
O75746;O75746-2;Q9UJS0;Q9UJS0-2	O75746;O75746-2	Calcium-binding mitochondrial carrier protein Aralar1	SLC25A12								+								+
O75752	O75752	UDP-GalNAc:beta-1,3-N-acetylgalactosaminyltransferase 1	B3GALNT1	+		+	+					+			+
O75781-2;O75781	O75781-2;O75781	Paralemmin-1	PALM	+	+					+		+						+
O75787-2;O75787	O75787-2;O75787	Renin receptor	ATP6AP2	+	+	+	+	+	+	+	+	+	+	+	+	+	+	+	+
O75791	O75791	GRB2-related adapter protein 2	GRAP2							+								+
O75828	O75828	Carbonyl reductase [NADPH] 3	CBR3		+	+	+	+	+	+	+				+	+	+	+	+
O75832;O75832-2	O75832;O75832-2	26S proteasome non-ATPase regulatory subunit 10	PSMD10			+	+		+	+	+					+	+	+	+
O75844	O75844	CAAX prenyl protease 1 homolog	ZMPSTE24								+								+
O75874	O75874	Isocitrate dehydrogenase [NADP] cytoplasmic	IDH1	+	+	+	+	+	+	+	+	+			+	+	+	+	+
O75882-3;O75882-2;O75882	O75882-3;O75882-2;O75882	Attractin	ATRN	+	+						+	+	+						+
O75884-2;O75884	O75884-2;O75884	Putative hydrolase RBBP9	RBBP9
O75891;O75891-3;O75891-2;O75891-4;Q3SY69	O75891;O75891-3;O75891-2	Cytosolic 10-formyltetrahydrofolate dehydrogenase	ALDH1L1						+								+
O75915	O75915	PRA1 family protein 3	ARL6IP5					+	+	+	+						+	+	+
O75923-3;O75923-9;O75923;O75923-14;O75923-6;O75923-12;O75923-5;O75923-11;O75923-4;O75923-10;O75923-2;O75923-8;O75923-7;O75923-13;O75923-15	O75923-3;O75923-9;O75923;O75923-14;O75923-6;O75923-12;O75923-5;O75923-11;O75923-4;O75923-10;O75923-2;O75923-8;O75923-7;O75923-13;O75923-15	Dysferlin	DYSF							+	+							+	+
O75947;O75947-2	O75947;O75947-2	ATP synthase subunit d, mitochondrial	ATP5H							+	+							+	+
O75954	O75954	Tetraspanin-9	TSPAN9					+		+	+					+		+	+
O75955;O75955-2	O75955;O75955-2	Flotillin-1	FLOT1					+	+	+	+					+	+	+	+
O75962-5;O75962-2;O75962-4;O75962	O75962-5;O75962-2;O75962-4;O75962	Triple functional domain protein	TRIO				+								+					+
O75964	O75964	ATP synthase subunit g, mitochondrial	ATP5L								+								+
O75970-5;O75970-3;O75970-2;O75970	O75970-5;O75970-3;O75970-2;O75970	Multiple PDZ domain protein	MPDZ					+	+	+	+						+	+	+
O75973	O75973	C1q-related factor	C1QL1				+								+
O75976;O75976-2	O75976	Carboxypeptidase D	CPD				+								+
O75995	O75995	SAM and SH3 domain-containing protein 3	SASH3							+								+
O76003	O76003	Glutaredoxin-3	GLRX3						+	+	+							+	+
O76054-5;O76054;O76054-4	O76054-5;O76054;O76054-4	SEC14-like protein 2	SEC14L2							+
O76070	O76070	Gamma-synuclein	SNCG		+
O76074;O76074-2	O76074;O76074-2	cGMP-specific 3,5-cyclic phosphodiesterase	PDE5A			+								+
O76076;O76076-2	O76076;O76076-2	WNT1-inducible-signaling pathway protein 2	WISP2
O94760	O94760	N(G),N(G)-dimethylarginine dimethylaminohydrolase 1	DDAH1	+	+		+	+	+	+	+	+	+		+		+	+	+
O94760-2	O94760-2	N(G),N(G)-dimethylarginine dimethylaminohydrolase 1	DDAH1					+
O94766-2;O94766	O94766-2;O94766	Galactosylgalactosylxylosylprotein 3-beta-glucuronosyltransferase 3	B3GAT3	+		+	+			+		+		+	+			+
O94769;O94769-2;Q8N3V7-2	O94769;O94769-2	Extracellular matrix protein 2	ECM2	+	+	+	+	+	+	+	+	+	+	+	+	+	+	+	+
O94772;O94772-2	O94772;O94772-2	Lymphocyte antigen 6H	LY6H	+	+	+	+	+	+	+	+	+	+	+	+			+
O94776;Q13330-2;O94776-2;Q9BTC8-2;Q9BTC8;Q13330-3;Q13330	O94776	Metastasis-associated protein MTA2	MTA2			+								+
O94788-3;O94788-4;O94788-2;O94788	O94788-3;O94788-4;O94788-2;O94788	Retinal dehydrogenase 2	ALDH1A2
O94804	O94804	Serine/threonine-protein kinase 10	STK10							+								+		+
O94811	O94811	Tubulin polymerization-promoting protein	TPPP		+
O94813-3;O94813-2;O94813	O94813-3;O94813-2;O94813	Slit homolog 2 protein;Slit homolog 2 protein N-product;Slit homolog 2 protein C-product	SLIT2					+
O94819	O94819	Kelch repeat and BTB domain-containing protein 11	KBTBD11						+
O94826	O94826	Mitochondrial import receptor subunit TOM70	TOMM70A								+
O94832	O94832	Unconventional myosin-Id	MYO1D						+		+								+
O94856-11;O94856-6;O94856-7;O94856-13;O94856;O94856-10;O94856-3;O94856-8;O94856-5;O94856-2	O94856-11;O94856-6;O94856-7;O94856-13;O94856;O94856-10;O94856-3;O94856-8;O94856-5;O94856-2	Neurofascin	NFASC	+	+	+	+	+	+			+	+	+	+		+
O94856-4;O94856-12;O94856-9	O94856-4;O94856-12;O94856-9	Neurofascin	NFASC	+								+
O94903	O94903	Proline synthase co-transcribed bacterial homolog protein	PROSC							+								+
O94905;O94905-2;O94905-3	O94905	Erlin-2	ERLIN2						+		+
O94910-2;O94910	O94910-2;O94910	Latrophilin-1	LPHN1	+								+	+
O94911-3;O94911	O94911-3;O94911	ATP-binding cassette sub-family A member 8	ABCA8						+		+
O94913	O94913	Pre-mRNA cleavage complex 2 protein Pcf11	PCF11	+								+
O94919	O94919	Endonuclease domain-containing 1 protein	ENDOD1	+	+	+			+	+	+	+	+				+	+	+
O94925-3;O94925	O94925-3;O94925	Glutaminase kidney isoform, mitochondrial	GLS
O94933	O94933	SLIT and NTRK-like protein 3	SLITRK3	+	+							+
O94973-2;O94973;O94973-3	O94973-2;O94973;O94973-3	AP-2 complex subunit alpha-2	AP2A2				+		+	+	+				+		+		+
O94985-2;O94985	O94985-2;O94985	Calsyntenin-1;Soluble Alc-alpha;CTF1-alpha	CLSTN1	+	+	+	+	+	+	+	+	+	+	+	+	+	+	+	+
O95084;O95084-2	O95084;O95084-2	Serine protease 23	PRSS23			+
O95147	O95147	Dual specificity protein phosphatase 14	DUSP14						+
O95158	O95158	Neurexophilin-4	NXPH4							+
O95167	O95167	NADH dehydrogenase [ubiquinone] 1 alpha subcomplex subunit 3	NDUFA3								+								+	+				Respiratory
O95168-2;O95168	O95168-2;O95168	NADH dehydrogenase [ubiquinone] 1 beta subcomplex subunit 4	NDUFB4			+								+	+					+				Respiratory
O95169-3;O95169-2;O95169	O95169-3;O95169-2;O95169	NADH dehydrogenase [ubiquinone] 1 beta subcomplex subunit 8, mitochondrial	NDUFB8								+								+	+				Respiratory
O95171-3;O95171-2;O95171	O95171-3;O95171-2;O95171	Sciellin	SCEL
O95183	O95183	Vesicle-associated membrane protein 5	VAMP5
O95185-2;O95185	O95185-2;O95185	Netrin receptor UNC5C	UNC5C	+								+
O95196-2;O95196-3;O95196	O95196-2;O95196-3;O95196	Chondroitin sulfate proteoglycan 5	CSPG5	+		+	+		+			+	+	+	+
O95197-3;O95197-4;O95197-7;O95197-2;O95197;O95197-6;O95197-5	O95197-3;O95197-4;O95197-7;O95197-2;O95197;O95197-6;O95197-5	Reticulon-3	RTN3			+		+	+	+	+					+	+	+	+
O95202;O95202-2;O95202-3	O95202	LETM1 and EF-hand domain-containing protein 1, mitochondrial	LETM1								+								+
O95206-2;O95206	O95206-2;O95206	Protocadherin-8	PCDH8
O95218-2;O95218	O95218-2;O95218	Zinc finger Ran-binding domain-containing protein 2	ZRANB2								+								+
O95232	O95232	Luc7-like protein 3	LUC7L3								+
O95297-3;O95297-2;O95297;O95297-4	O95297-3;O95297-2;O95297;O95297-4	Myelin protein zero-like protein 1	MPZL1								+
O95299;O95299-2	O95299;O95299-2	NADH dehydrogenase [ubiquinone] 1 alpha subcomplex subunit 10, mitochondrial	NDUFA10								+									+				Respiratory
O95336	O95336	6-phosphogluconolactonase	PGLS	+			+		+	+	+	+			+		+	+
O95352;O95352-2;O95352-3	O95352;O95352-2;O95352-3	Ubiquitin-like modifier-activating enzyme ATG7	ATG7						+	+	+
O95372	O95372	Acyl-protein thioesterase 2	LYPLA2			+	+	+	+	+	+				+	+	+	+
O95373	O95373	Importin-7	IPO7	+				+	+	+	+						+	+	+
O95376	O95376	E3 ubiquitin-protein ligase ARIH2	ARIH2						+
O95382-3;O95382	O95382-3;O95382	Mitogen-activated protein kinase kinase kinase 6	MAP3K6													+				+
O95390	O95390	Growth/differentiation factor 11	GDF11				+
O95394;O95394-3;O95394-4	O95394;O95394-3;O95394-4	Phosphoacetylglucosamine mutase	PGM3						+	+						+	+	+
O95407	O95407	Tumor necrosis factor receptor superfamily member 6B	TNFRSF6B			+		+						+
O95428-6;O95428-5;O95428;O95428-4;O95428-2	O95428-6;O95428-5;O95428;O95428-4	Papilin	PAPLN	+	+	+	+	+	+		+	+	+		+	+	+
O95433-2;O95433	O95433-2;O95433	Activator of 90 kDa heat shock protein ATPase homolog 1	AHSA1
O95445	O95445	Apolipoprotein M	APOM	+	+	+	+	+	+	+	+	+	+	+	+	+	+	+	+	+
O95445-2	O95445-2	Apolipoprotein M	APOM				+								+					+
O95450-2;O95450	O95450-2;O95450	A disintegrin and metalloproteinase with thrombospondin motifs 2	ADAMTS2	+		+				+				+
O95466-2;O95466;O95466-3;Q8IVF7-2;Q8IVF7-3;Q8IVF7	O95466-2;O95466;O95466-3	Formin-like protein 1	FMNL1								+								+
O95467	O95467	Neuroendocrine secretory protein 55;LHAL tetrapeptide;GPIPIRRH peptide	GNAS			+	+							+	+
O95477	O95477	ATP-binding cassette sub-family A member 1	ABCA1							+
O95490-3;O95490-4;O95490-2;O95490-5;O95490;O95490-7;O95490-6	O95490-3;O95490-4;O95490-2;O95490-5;O95490;O95490-7;O95490-6	Latrophilin-2	LPHN2	+
O95497	O95497	Pantetheinase	VNN1	+			+				+
O95498-6;O95498;O95498-2;O95498-3;O95498-4	O95498-6;O95498	Vascular non-inflammatory molecule 2	VNN2						+	+	+								+
O95502	O95502	Neuronal pentraxin receptor	NPTXR	+	+	+	+	+		+	+	+	+	+	+				+
O95631	O95631	Netrin-1	NTN1			+		+	+		+					+	+
O95633-2;O95633	O95633-2;O95633	Follistatin-related protein 3	FSTL3				+								+
O95639-2	O95639-2			+						+		+
O95670;O95670-3;O95670-2	O95670;O95670-3	V-type proton ATPase subunit G 2	ATP6V1G2
O95671-3;O95671-2;O95671	O95671-3;O95671-2;O95671	N-acetylserotonin O-methyltransferase-like protein	ASMTL			+	+							+	+
O95711	O95711	Lymphocyte antigen 86	LY86			+								+
O95716	O95716	Ras-related protein Rab-3D	RAB3D								+
O95747	O95747	Serine/threonine-protein kinase OSR1	OXSR1	+					+	+	+						+	+	+	+
O95782-2;O95782	O95782-2;O95782	AP-2 complex subunit alpha-1	AP2A1	+		+	+	+	+	+	+				+	+	+	+	+
O95810	O95810	Serum deprivation-response protein	SDPR							+	+							+	+
O95817	O95817	BAG family molecular chaperone regulator 3	BAG3							+
O95825;O95825-2	O95825;O95825-2	Quinone oxidoreductase-like protein 1	CRYZL1					+
O95841	O95841	Angiopoietin-related protein 1	ANGPTL1					+
O95865	O95865	N(G),N(G)-dimethylarginine dimethylaminohydrolase 2	DDAH2		+	+	+		+	+	+				+		+	+	+
O95866-7;O95866-2;O95866-4;O95866-5;O95866-3;O95866-6;O95866	O95866-7;O95866-2;O95866-4;O95866-5;O95866-3;O95866-6;O95866	Protein G6b	G6B							+								+
O95897	O95897	Noelin-2	OLFM2	+		+	+					+	+
O95967	O95967	EGF-containing fibulin-like extracellular matrix protein 2	EFEMP2	+		+	+	+	+	+	+	+		+	+	+	+	+	+
O95970;O95970-3;O95970-2	O95970;O95970-3	Leucine-rich glioma-inactivated protein 1	LGI1				+		+						+
O95976	O95976	Immunoglobulin superfamily member 6	IGSF6					+	+	+	+					+	+		+
O96000;O96000-2	O96000;O96000-2	NADH dehydrogenase [ubiquinone] 1 beta subcomplex subunit 10	NDUFB10						+	+	+						+	+	+	+				Respiratory
P00167-2;P00167;P00167-3	P00167-2;P00167;P00167-3	Cytochrome b5	CYB5A	+						+	+							+	+
P00325-2;P07327;P00325	P00325-2;P07327;P00325	Alcohol dehydrogenase 1B;Alcohol dehydrogenase 1A	ADH1B;ADH1A			+	+		+		+				+		+		+
P00338;P00338-3;P00338-4;P00338-5;P00338-2	P00338;P00338-3;P00338-4;P00338-5;P00338-2	L-lactate dehydrogenase A chain	LDHA	+	+	+	+	+	+	+	+	+	+	+	+	+	+	+	+
P00352;P47895	P00352	Retinal dehydrogenase 1	ALDH1A1	+	+	+	+	+	+	+	+	+	+	+	+	+	+	+	+
P00367;P00367-3;P00367-2;P49448	P00367;P00367-3;P00367-2;P49448	Glutamate dehydrogenase 1, mitochondrial;Glutamate dehydrogenase 2, mitochondrial	GLUD1;GLUD2				+		+	+	+				+		+	+	+
P00387-2;P00387;P00387-3	P00387-2;P00387;P00387-3	NADH-cytochrome b5 reductase 3;NADH-cytochrome b5 reductase 3 membrane-bound form;NADH-cytochrome b5 reductase 3 soluble form	CYB5R3						+	+	+						+	+	+	+	metabolis
P00390-2;P00390;P00390-3;P00390-4;P00390-5	P00390-2;P00390;P00390-3;P00390-4;P00390-5	Glutathione reductase, mitochondrial	GSR	+	+				+	+	+	+					+	+	+
P00403	P00403	Cytochrome c oxidase subunit 2	MT-CO2					+	+	+	+						+	+	+	+				Respiratory
P00441	P00441	Superoxide dismutase [Cu-Zn]	SOD1	+	+	+	+	+	+	+	+	+	+	+	+	+	+	+	+
P00450	P00450	Ceruloplasmin	CP	+	+	+	+	+	+	+	+	+	+	+	+	+	+	+	+
P00451	P00451	Coagulation factor VIII;Factor VIIIa heavy chain, 200 kDa isoform;Factor VIIIa heavy chain, 92 kDa isoform;Factor VIII B chain;Factor VIIIa light chain	F8
P00488	P00488	Coagulation factor XIII A chain	F13A1	+	+	+	+	+	+	+	+	+	+	+	+	+	+	+	+
P00491	P00491	Purine nucleoside phosphorylase	PNP	+	+	+	+	+	+	+	+	+	+		+	+	+	+	+
P00492	P00492	Hypoxanthine-guanine phosphoribosyltransferase	HPRT1	+	+		+	+	+	+	+	+	+		+	+	+	+	+
P00505-2;P00505	P00505-2;P00505	Aspartate aminotransferase, mitochondrial	GOT2	+	+						+								+
P00533;P00533-4;P00533-3;P00533-2	P00533;P00533-4;P00533-3	Epidermal growth factor receptor	EGFR					+												+
P00558	P00558	Phosphoglycerate kinase 1	PGK1	+	+	+	+	+	+	+	+	+	+	+	+	+	+	+	+	+		Glycolysis
P00558-2	P00558-2	Phosphoglycerate kinase 1	PGK1																	+		Glycolysis
P00568;Q9Y6K8-2	P00568	Adenylate kinase isoenzyme 1	AK1	+	+	+	+	+	+	+	+	+		+	+	+	+	+	+	+
P00734;CON__P00735	P00734	Prothrombin;Activation peptide fragment 1;Activation peptide fragment 2;Thrombin light chain;Thrombin heavy chain	F2	+	+	+	+	+	+	+	+	+	+	+	+	+	+	+	+
P00736	P00736	Complement C1r subcomponent;Complement C1r subcomponent heavy chain;Complement C1r subcomponent light chain	C1R	+	+	+	+	+	+	+	+	+	+	+	+	+	+	+	+
P00738;P00738-2	P00738;P00738-2	Haptoglobin;Haptoglobin alpha chain;Haptoglobin beta chain	HP	+	+	+	+	+	+	+	+	+	+	+	+	+	+	+	+
P00739;P00739-2	P00739;P00739-2	Haptoglobin-related protein	HPR	+	+	+	+	+	+	+	+	+	+	+	+		+		+
P00740-2;P00740	P00740-2;P00740	Coagulation factor IX;Coagulation factor IXa light chain;Coagulation factor IXa heavy chain	F9	+	+	+	+	+	+	+	+	+	+	+	+	+	+	+	+
P00742	P00742	Coagulation factor X;Factor X light chain;Factor X heavy chain;Activated factor Xa heavy chain	F10	+	+	+	+	+	+	+	+	+	+		+	+	+	+	+
P00746	P00746	Complement factor D	CFD	+	+	+	+	+	+	+	+	+	+	+	+	+	+	+
P00747;Q15195;Q02325	P00747	Plasminogen;Plasmin heavy chain A;Activation peptide;Angiostatin;Plasmin heavy chain A, short form;Plasmin light chain B	PLG	+	+	+	+	+	+	+	+	+	+	+	+	+	+	+	+
P00748	P00748	Coagulation factor XII;Coagulation factor XIIa heavy chain;Beta-factor XIIa part 1;Coagulation factor XIIa light chain	F12	+	+	+	+	+	+	+	+	+	+	+	+		+		+
P00749-2;P00749	P00749-2;P00749	Urokinase-type plasminogen activator;Urokinase-type plasminogen activator long chain A;Urokinase-type plasminogen activator short chain A;Urokinase-type plasminogen activator chain B	PLAU							+								+		+
P00751;P00751-2	P00751;P00751-2	Complement factor B;Complement factor B Ba fragment;Complement factor B Bb fragment	CFB	+	+	+	+	+	+	+	+	+	+	+	+	+	+	+	+
P00915	P00915	Carbonic anhydrase 1	CA1	+	+	+	+	+	+	+	+	+	+	+	+	+	+	+	+
P00918	P00918	Carbonic anhydrase 2	CA2	+	+	+	+	+	+	+	+	+	+	+	+	+	+	+	+
P00966	P00966	Argininosuccinate synthase	ASS1						+		+						+
P01008	P01008	Antithrombin-III	SERPINC1	+	+	+	+	+	+	+	+	+	+	+	+	+	+	+	+
P01009;P01009-2;P01009-3	P01009;P01009-2;P01009-3	Alpha-1-antitrypsin;Short peptide from AAT	SERPINA1	+	+	+	+	+	+	+	+	+	+	+	+	+	+	+	+
P01011;P01011-2;P01011-3	P01011	Alpha-1-antichymotrypsin;Alpha-1-antichymotrypsin His-Pro-less	SERPINA3	+	+	+	+	+	+	+	+	+	+	+	+	+	+	+	+
P01019	P01019	Angiotensinogen;Angiotensin-1;Angiotensin-2;Angiotensin-3;Angiotensin-4;Angiotensin 1-9;Angiotensin 1-7;Angiotensin 1-5;Angiotensin 1-4	AGT	+	+	+	+	+	+	+	+	+	+	+	+	+	+	+	+
P01023	P01023	Alpha-2-macroglobulin	A2M	+	+	+	+	+	+	+	+	+	+	+	+	+	+	+	+
P01024;O95568	P01024	Complement C3;Complement C3 beta chain;C3-beta-c;Complement C3 alpha chain;C3a anaphylatoxin;Acylation stimulating protein;Complement C3b alpha chain;Complement C3c alpha chain fragment 1;Complement C3dg fragment;Complement C3g fragment;Complement C3d fragment;Complement C3f fragment;Complement C3c alpha chain fragment 2	C3	+	+	+	+	+	+	+	+	+	+	+	+	+	+	+	+
P01031;CON__Q1A7A4	P01031	Complement C5;Complement C5 beta chain;Complement C5 alpha chain;C5a anaphylatoxin;Complement C5 alpha chain	C5	+	+	+	+	+	+	+	+	+	+	+	+	+	+	+	+
P01033	P01033	Metalloproteinase inhibitor 1	TIMP1	+	+	+	+	+	+	+		+	+	+	+	+	+
P01034	P01034	Cystatin-C	CST3	+	+	+	+	+	+	+	+	+	+	+	+	+	+	+	+
P01040	P01040	Cystatin-A;Cystatin-A, N-terminally processed	CSTA		+		+		+		+		+		+		+		+
P01042;CON__P01045-1;CON__Q2KJ62;CON__P01044-1	P01042	Kininogen-1;Kininogen-1 heavy chain;T-kinin;Bradykinin;Lysyl-bradykinin;Kininogen-1 light chain;Low molecular weight growth-promoting factor	KNG1	+	+	+	+	+	+	+	+	+	+	+	+	+	+	+	+
P01042-2;P01042-3	P01042-2;P01042-3	Kininogen-1;Kininogen-1 heavy chain;T-kinin;Bradykinin;Lysyl-bradykinin;Kininogen-1 light chain;Low molecular weight growth-promoting factor	KNG1	+	+	+	+	+	+	+	+	+	+	+	+		+		+
P01111	P01111	GTPase NRas	NRAS						+	+	+						+	+	+
P01116-2;P01116	P01116-2;P01116	GTPase KRas;GTPase KRas, N-terminally processed	KRAS					+	+	+	+					+	+	+	+
P01127-2;P01127	P01127-2;P01127	Platelet-derived growth factor subunit B	PDGFB	+	+	+	+			+		+	+	+	+			+
P01130-2;P01130-3;P01130-6;P01130-4;P01130-5;P01130	P01130-2;P01130-3;P01130-6;P01130-4;P01130-5;P01130	Low-density lipoprotein receptor	LDLR				+													+	metabolis
P01133;P01133-3;P01133-2	P01133;P01133-3;P01133-2	Pro-epidermal growth factor;Epidermal growth factor	EGF						+		+						+		+
P01210	P01210	Proenkephalin-A;Synenkephalin;Met-enkephalin;PENK(114-133);PENK(143-183);Met-enkephalin-Arg-Gly-Leu;Leu-enkephalin;PENK(237-258);Met-enkephalin-Arg-Phe	PENK	+	+	+	+	+		+		+	+	+	+	+		+
P01236	P01236	Prolactin	PRL	+		+	+							+	+
P01303	P01303	Pro-neuropeptide Y;Neuropeptide Y;C-flanking peptide of NPY	NPY	+	+							+	+
P01344;P01344-3;P01344-2	P01344;P01344-3;P01344-2	Insulin-like growth factor II;Insulin-like growth factor II;Insulin-like growth factor II Ala-25 Del;Preptin	IGF2	+	+	+	+			+	+	+		+	+				+
P01591	P01591	Immunoglobulin J chain	IGJ	+	+	+	+	+	+	+	+	+	+	+	+	+	+	+	+
P01594;P01593	P01594;P01593	Ig kappa chain V-I region AU;Ig kappa chain V-I region AG		+	+	+	+	+	+		+	+	+	+	+		+		+
P04432;P01597	P04432;P01597	Ig kappa chain V-I region Daudi;Ig kappa chain V-I region DEE		+	+	+	+	+	+	+		+	+	+	+	+		+
P01602	P01602	Ig kappa chain V-I region HK102	IGKV1-5	+	+			+				+
P01619	P01619	Ig kappa chain V-III region B6		+	+	+	+	+	+	+	+	+	+	+	+	+	+	+	+
P01624;A0A0C4DH55;A0A075B6H7	P01624	Ig kappa chain V-III region POM		+	+	+	+	+	+	+	+	+	+	+	+	+	+	+	+
P01700;P01699	P01700;P01699	Ig lambda chain V-I region HA;Ig lambda chain V-I region VOR		+	+	+	+	+	+	+		+	+	+	+	+	+	+
P01701	P01701	Ig lambda chain V-I region NEW		+			+					+
P01703	P01703	Ig lambda chain V-I region NEWM		+	+	+	+	+				+	+	+	+
P01704	P01704	Ig lambda chain V-II region TOG		+	+		+					+			+
P01706	P01706	Ig lambda chain V-II region BOH		+	+	+	+					+		+	+
P01714	P01714	Ig lambda chain V-III region SH		+	+	+	+	+				+	+	+	+	+
P01715	P01715	Ig lambda chain V-IV region Bau		+	+		+					+	+		+
P01717	P01717	Ig lambda chain V-IV region Hil		+	+	+	+	+	+	+	+	+	+	+	+	+	+	+	+
P01721	P01721	Ig lambda chain V-VI region AR		+	+	+	+	+				+		+	+	+
P01742	P01742	Ig heavy chain V-I region EU		+	+							+	+
P01743	P01743	Ig heavy chain V-I region HG3		+	+							+
P01764	P01764	Ig heavy chain V-III region 23	IGHV3-23	+	+			+			+	+
P01766	P01766	Ig heavy chain V-III region BRO										+
P0DP03;P01768	P0DP03;P01768	Ig heavy chain V-III region CAM		+	+	+	+	+				+	+
P01772;A0A0C4DH42;P01767	P01772;A0A0C4DH42;P01767	Ig heavy chain V-III region KOL;Ig heavy chain V-III region BUT	IGHV3-66					+
P01780;A0A0B4J1V1;P01763;P01762	P01780;A0A0B4J1V1;P01763;P01762	Ig heavy chain V-III region JON;Ig heavy chain V-III region WEA;Ig heavy chain V-III region TRO	IGHV3-21	+	+	+	+	+	+	+	+	+	+	+	+	+	+	+	+
P01782;P0DP04;A0A0C4DH32	P01782;P0DP04	Ig heavy chain V-III region DOB		+	+	+		+	+			+	+	+		+	+
P01814	P01814	Ig heavy chain V-II region OU		+	+							+	+
P01833	P01833	Polymeric immunoglobulin receptor;Secretory component	PIGR	+				+			+	+	+			+			+
P01834	P01834	Ig kappa chain C region	IGKC	+	+	+	+	+	+	+	+	+	+	+	+	+	+		+
P01859	P01859	Ig gamma-2 chain C region	IGHG2	+	+	+	+	+	+	+	+	+	+	+	+	+	+	+	+
P01860	P01860	Ig gamma-3 chain C region	IGHG3	+	+	+	+	+	+	+	+	+	+	+	+	+	+	+	+
P01861	P01861	Ig gamma-4 chain C region	IGHG4	+	+	+	+	+	+		+	+	+	+		+	+		+
P01871;P01871-2	P01871;P01871-2	Ig mu chain C region	IGHM	+	+	+	+	+	+	+	+	+	+	+	+	+	+	+	+
P01876	P01876	Ig alpha-1 chain C region	IGHA1	+	+	+	+	+	+	+	+	+	+	+	+	+	+	+	+
P01889	P01889	HLA class I histocompatibility antigen, B-7 alpha chain	HLA-B			+	+	+	+	+	+		+		+	+	+	+	+
P01893;P17693-6;P17693-2;P30511;P30511-3	P01893	Putative HLA class I histocompatibility antigen, alpha chain H	HLA-H			+	+
P01903	P01903	HLA class II histocompatibility antigen, DR alpha chain	HLA-DRA	+		+	+	+	+	+	+			+	+	+	+	+	+
P01909	P01909	HLA class II histocompatibility antigen, DQ alpha 1 chain	HLA-DQA1							+	+							+	+
P01911	P01911	HLA class II histocompatibility antigen, DRB1-15 beta chain	HLA-DRB1			+		+	+	+	+			+		+	+	+	+
P01920	P01920	HLA class II histocompatibility antigen, DQ beta 1 chain	HLA-DQB1						+	+	+						+
P02008	P02008	Hemoglobin subunit zeta	HBZ	+	+	+		+	+	+	+		+	+		+	+	+	+
P02042	P02042	Hemoglobin subunit delta	HBD	+	+	+	+	+	+	+	+	+	+	+	+	+	+	+	+
P02100	P02100	Hemoglobin subunit epsilon	HBE1	+	+	+	+	+	+	+	+	+	+	+	+	+	+	+	+
P02144	P02144	Myoglobin	MB	+	+		+		+	+	+	+			+	+	+		+
P02452;CON__Q862S4	P02452	Collagen alpha-1(I) chain	COL1A1	+	+	+	+	+	+	+	+	+	+	+	+	+	+	+	+
P02458;P02458-1	P02458;P02458-1	Collagen alpha-1(II) chain;Collagen alpha-1(II) chain;Chondrocalcin	COL2A1				+	+	+	+	+		+	+	+	+	+	+	+
P02461;P02461-2	P02461;P02461-2	Collagen alpha-1(III) chain	COL3A1	+	+	+	+	+	+	+	+	+	+	+	+	+	+	+	+
P02462;P29400;P29400-2	P02462	Collagen alpha-1(IV) chain;Arresten	COL4A1	+	+	+	+	+	+	+	+			+	+	+	+		+
P02511	P02511	Alpha-crystallin B chain	CRYAB		+	+	+	+	+	+	+			+	+	+	+	+	+
P02545-2;P02545-6;P02545-3;P02545;P02545-5;P02545-4	P02545-2;P02545-6;P02545-3;P02545;P02545-5;P02545-4	Prelamin-A/C;Lamin-A/C	LMNA	+	+	+	+		+		+		+	+	+				+
P02549;P02549-2	P02549;P02549-2	Spectrin alpha chain, erythrocytic 1	SPTA1	+	+	+	+	+	+	+	+	+	+		+	+	+	+	+
P02585	P02585	Troponin C, skeletal muscle	TNNC2		+		+								+
P02647	P02647	Apolipoprotein A-I;Proapolipoprotein A-I;Truncated apolipoprotein A-I	APOA1	+	+	+	+	+	+	+	+	+	+	+	+	+	+	+	+	+	metabolis
P02649;CON__Q03247	P02649	Apolipoprotein E	APOE	+	+	+	+	+	+	+	+	+	+	+	+	+	+	+	+	+	metabolis
P02652	P02652	Apolipoprotein A-II;Proapolipoprotein A-II;Truncated apolipoprotein A-II	APOA2	+	+	+	+	+	+	+	+	+	+	+	+	+	+	+	+	+
P02654	P02654	Apolipoprotein C-I;Truncated apolipoprotein C-I	APOC1	+	+	+	+	+	+	+	+	+	+	+	+	+	+	+	+	+
P02655	P02655	Apolipoprotein C-II;Proapolipoprotein C-II	APOC2	+	+	+	+	+		+	+	+	+	+	+			+	+	+	metabolis
P02656	P02656	Apolipoprotein C-III	APOC3	+	+	+	+	+	+	+	+	+	+	+	+	+	+	+	+	+	metabolis
P02671;P02671-2;CON__P02672	P02671;P02671-2	Fibrinogen alpha chain;Fibrinopeptide A;Fibrinogen alpha chain	FGA	+	+	+	+	+	+	+	+	+	+	+	+	+	+	+	+
P02675	P02675	Fibrinogen beta chain;Fibrinopeptide B;Fibrinogen beta chain	FGB	+	+	+	+	+	+	+	+	+	+	+	+	+	+	+	+
P02679	P02679	Fibrinogen gamma chain	FGG	+	+	+	+	+	+	+	+	+	+	+	+	+	+	+	+
P02679-2	P02679-2	Fibrinogen gamma chain	FGG			+		+	+					+		+	+
P02686-5;P02686-3;P02686;P02686-6;P02686-4;P02686-2	P02686-5;P02686-3;P02686;P02686-6;P02686-4	Myelin basic protein	MBP	+	+	+	+	+	+	+	+		+	+	+		+	+	+
P02689	P02689	Myelin P2 protein	PMP2
P02724-3;P02724-2;P02724;REV__Q9NYV4-3;REV__Q9NYV4-2;REV__Q9NYV4	P02724-3;P02724-2;P02724	Glycophorin-A	GYPA	+	+		+	+	+	+	+	+	+	+	+	+	+	+	+
P02730;P02730-2	P02730;P02730-2	Band 3 anion transport protein	SLC4A1	+	+		+	+	+	+	+	+	+		+	+	+	+	+
P02741;P02741-2	P02741;P02741-2	C-reactive protein;C-reactive protein(1-205)	CRP	+	+	+	+	+	+	+	+	+			+	+
P02743	P02743	Serum amyloid P-component;Serum amyloid P-component(1-203)	APCS	+	+	+	+	+	+	+	+	+	+	+	+	+	+	+	+
P02745	P02745	Complement C1q subcomponent subunit A	C1QA	+	+	+	+	+	+	+	+	+	+	+	+	+	+	+	+
P02746	P02746	Complement C1q subcomponent subunit B	C1QB	+	+	+	+	+	+	+	+	+	+	+	+	+	+	+	+
P02747	P02747	Complement C1q subcomponent subunit C	C1QC	+	+	+	+	+	+	+	+	+	+	+	+	+	+	+	+
P02748	P02748	Complement component C9;Complement component C9a;Complement component C9b	C9	+	+	+	+	+	+	+	+	+	+	+	+	+	+	+	+
P02749;CON__P17690	P02749	Beta-2-glycoprotein 1	APOH	+	+	+	+	+	+	+	+	+	+	+	+	+	+	+	+	+
P02750	P02750	Leucine-rich alpha-2-glycoprotein	LRG1	+	+	+	+	+		+	+	+	+	+	+			+	+
P02751;P02751-7;P02751-12;P02751-16;P02751-2	P02751;P02751-7;P02751-12	Fibronectin;Anastellin;Ugl-Y1;Ugl-Y2;Ugl-Y3	FN1	+	+				+			+	+				+
P02751-1;P02751-3;P02751-8;P02751-17;P02751-14;P02751-6;P02751-9;P02751-4	P02751-1;P02751-3;P02751-8;P02751-17;P02751-14;P02751-6;P02751-9;P02751-4	Fibronectin;Anastellin;Ugl-Y1;Ugl-Y2;Ugl-Y3	FN1	+	+	+	+	+	+	+	+	+	+	+	+	+	+	+	+
P02751-11	P02751-11	Fibronectin;Anastellin;Ugl-Y1;Ugl-Y2;Ugl-Y3	FN1						+								+
P02751-5	P02751-5	Fibronectin;Anastellin;Ugl-Y1;Ugl-Y2;Ugl-Y3	FN1	+		+	+	+	+	+	+	+	+		+		+		+
P02753	P02753	Retinol-binding protein 4;Plasma retinol-binding protein(1-182);Plasma retinol-binding protein(1-181);Plasma retinol-binding protein(1-179);Plasma retinol-binding protein(1-176)	RBP4	+	+	+	+	+	+	+	+	+	+	+	+	+	+		+
P02760;CON__P00978	P02760	Protein AMBP;Alpha-1-microglobulin;Inter-alpha-trypsin inhibitor light chain;Trypstatin	AMBP	+	+	+	+	+	+	+	+	+	+	+	+		+	+	+
P02763	P02763	Alpha-1-acid glycoprotein 1	ORM1	+	+	+	+	+	+	+	+	+	+	+	+	+	+	+	+
P02765	P02765	Alpha-2-HS-glycoprotein;Alpha-2-HS-glycoprotein chain A;Alpha-2-HS-glycoprotein chain B	AHSG	+	+	+	+	+	+	+	+	+	+	+	+	+	+	+	+
P02766	P02766	Transthyretin	TTR	+	+	+	+	+	+	+	+	+	+	+	+	+	+	+	+
P02768-2	P02768-2	Serum albumin	ALB		+
P02771	P02771	Alpha-fetoprotein	AFP	+				+		+		+				+		+
P02774;P02774-3;P02774-2;CON__Q3MHN5;CON__ENSEMBL:ENSBTAP00000018229	P02774;P02774-3;P02774-2	Vitamin D-binding protein	GC	+	+	+	+	+	+	+	+	+	+	+	+	+	+	+	+
P02775	P02775	Platelet basic protein;Connective tissue-activating peptide III;TC-2;Connective tissue-activating peptide III(1-81);Beta-thromboglobulin;Neutrophil-activating peptide 2(74);Neutrophil-activating peptide 2(73);Neutrophil-activating peptide 2;TC-1;Neutrophil-activating peptide 2(1-66);Neutrophil-activating peptide 2(1-63)	PPBP	+	+	+	+	+		+			+	+	+	+		+
P02776;P10720	P02776;P10720	Platelet factor 4;Platelet factor 4, short form;Platelet factor 4 variant;Platelet factor 4 variant(4-74);Platelet factor 4 variant(5-74);Platelet factor 4 variant(6-74)	PF4;PF4V1		+	+	+	+	+	+	+			+	+	+	+	+	+
P02786;Q9UP52-2;Q9UP52-3;Q9UP52	P02786	Transferrin receptor protein 1;Transferrin receptor protein 1, serum form	TFRC	+	+	+	+	+	+	+	+	+		+	+	+	+	+	+
P02787;CON__Q2HJF0	P02787	Serotransferrin	TF	+	+	+	+	+	+	+	+	+	+	+	+	+	+	+	+
P02788;P02788-2	P02788;P02788-2	Lactotransferrin;Lactoferricin-H;Kaliocin-1;Lactoferroxin-A;Lactoferroxin-B;Lactoferroxin-C	LTF	+	+	+	+	+	+	+	+	+	+	+	+	+	+	+	+
P02790;CON__Q3SZV7	P02790	Hemopexin	HPX	+	+	+	+	+	+	+	+	+	+	+	+	+	+	+	+
P02792	P02792	Ferritin light chain	FTL	+	+	+	+	+	+	+	+	+	+	+	+	+	+	+	+
P02794	P02794	Ferritin heavy chain;Ferritin heavy chain, N-terminally processed	FTH1	+	+	+	+	+	+	+	+	+	+	+	+	+	+	+	+
P03950	P03950	Angiogenin	ANG		+	+	+	+	+	+	+	+	+	+	+		+	+	+
P03951;P03951-2	P03951;P03951-2	Coagulation factor XI;Coagulation factor XIa heavy chain;Coagulation factor XIa light chain	F11	+	+	+	+	+	+		+	+		+	+		+		+
P03952;P20718	P03952	Plasma kallikrein;Plasma kallikrein heavy chain;Plasma kallikrein light chain	KLKB1	+	+	+	+		+	+	+	+	+	+	+		+	+	+
P03973	P03973	Antileukoproteinase	SLPI			+	+							+	+
P04003;CON__Q28065	P04003	C4b-binding protein alpha chain	C4BPA	+	+	+	+	+	+	+	+	+	+	+	+	+	+	+	+
P04004	P04004	Vitronectin;Vitronectin V65 subunit;Vitronectin V10 subunit;Somatomedin-B	VTN	+	+	+	+	+	+	+	+	+	+	+	+	+	+	+	+
P04040	P04040	Catalase	CAT	+	+	+	+	+	+	+	+	+	+	+	+	+	+	+	+
P04062-4;P04062-2;P04062;P04062-5;P04062-3	P04062-4;P04062-2;P04062;P04062-5;P04062-3	Glucosylceramidase	GBA				+								+					+	metabolis
P04066	P04066	Tissue alpha-L-fucosidase	FUCA1	+	+	+	+			+		+	+	+	+
P04070;P04070-2	P04070;P04070-2	Vitamin K-dependent protein C;Vitamin K-dependent protein C light chain;Vitamin K-dependent protein C heavy chain;Activation peptide	PROC	+	+	+	+	+	+	+	+	+	+	+	+	+		+	+
P04075;P04075-2	P04075;P04075-2	Fructose-bisphosphate aldolase A	ALDOA	+	+	+	+	+	+	+	+	+	+	+	+	+	+	+	+	+		Glycolysis
P04080	P04080	Cystatin-B	CSTB	+	+	+	+	+	+	+	+	+	+	+	+	+	+	+	+
P04083	P04083	Annexin A1	ANXA1	+	+	+		+	+	+	+	+	+			+	+	+	+
P04085-2;P04085	P04085-2;P04085	Platelet-derived growth factor subunit A	PDGFA	+	+					+		+	+
P04114	P04114	Apolipoprotein B-100;Apolipoprotein B-48	APOB	+	+	+	+	+	+	+	+	+	+	+	+	+	+	+	+	+	metabolis
P04156	P04156	Major prion protein	PRNP	+	+	+	+	+	+	+	+	+	+	+	+	+	+	+	+
P04179;P04179-4;P04179-2;P04179-3	P04179;P04179-4;P04179-2;P04179-3	Superoxide dismutase [Mn], mitochondrial	SOD2	+	+		+	+	+	+	+	+	+			+	+	+	+
P04180	P04180	Phosphatidylcholine-sterol acyltransferase	LCAT	+	+	+	+		+	+	+	+	+	+	+		+	+	+
P04196	P04196	Histidine-rich glycoprotein	HRG	+	+	+	+	+	+	+	+	+	+	+	+	+	+	+	+
P04211	P04211	Ig lambda chain V region 4A		+	+	+	+	+	+	+	+	+	+	+	+	+	+	+	+
P04216	P04216	Thy-1 membrane glycoprotein	THY1	+	+	+	+	+	+	+	+	+	+	+		+	+	+	+
P04217;CON__Q2KJF1	P04217	Alpha-1B-glycoprotein	A1BG	+	+	+	+	+	+	+	+	+	+	+	+		+	+	+
P04217-2	P04217-2	Alpha-1B-glycoprotein	A1BG	+	+								+
P04233-2;P04233;P04233-3	P04233-2;P04233	HLA class II histocompatibility antigen gamma chain	CD74	+					+	+	+	+					+		+
P04259	P04259	Keratin, type II cytoskeletal 6B	KRT6B					+	+		+						+		+
P04264	P04264	Keratin, type II cytoskeletal 1	KRT1	+	+	+	+	+	+	+	+	+	+	+	+	+	+	+	+
P04271	P04271	Protein S100-B	S100B	+	+	+	+	+	+	+	+		+	+	+		+	+	+
P04275;P04275-2	P04275	von Willebrand factor;von Willebrand antigen 2	VWF	+	+	+	+	+	+	+	+	+	+	+	+	+	+	+	+
P04278;P04278-5;P04278-4;P04278-2;P04278-3	P04278;P04278-5;P04278-4;P04278-2;P04278-3	Sex hormone-binding globulin	SHBG	+	+	+	+	+	+	+	+	+	+	+	+		+	+	+
P04279-2;P04279	P04279-2;P04279	Semenogelin-1;Alpha-inhibin-92;Alpha-inhibin-31;Seminal basic protein	SEMG1			+								+
P04350	P04350	Tubulin beta-4A chain	TUBB4A			+	+	+	+	+	+				+		+	+	+
P04406;P04406-2;O14556	P04406;P04406-2	Glyceraldehyde-3-phosphate dehydrogenase	GAPDH	+	+	+	+	+	+	+	+	+	+	+	+	+	+	+	+	+		Glycolysis
P04424-3;P04424-2;P04424	P04424-3;P04424-2;P04424	Argininosuccinate lyase	ASL				+		+		+						+		+
P04430	P04430	Ig kappa chain V-I region BAN		+	+	+	+	+				+
P04439	P04439	HLA class I histocompatibility antigen, A-3 alpha chain	HLA-A							+	+							+
P04439-2	P04439-2	HLA class I histocompatibility antigen, A-3 alpha chain	HLA-A	+	+	+	+	+	+	+	+	+		+	+	+	+	+	+
P04440	P04440	HLA class II histocompatibility antigen, DP beta 1 chain	HLA-DPB1					+		+	+
P04632;Q96L46	P04632	Calpain small subunit 1	CAPNS1	+	+		+	+	+	+	+	+			+	+	+	+	+
P04745;CON__Q3MHH8	P04745	Alpha-amylase 1	AMY1A								+
P04746;P19961;P04746-2;P19961-2	P04746;P19961;P04746-2;P19961-2	Pancreatic alpha-amylase;Alpha-amylase 2B	AMY2A;AMY2B		+						+								+
P04792	P04792	Heat shock protein beta-1	HSPB1	+	+	+	+	+	+	+	+			+	+	+	+	+	+
P04839;Q9Y5S8-2;Q9Y5S8-3;Q9Y5S8	P04839	Cytochrome b-245 heavy chain	CYBB					+	+	+	+					+	+	+	+
P04843	P04843	Dolichyl-diphosphooligosaccharide--protein glycosyltransferase subunit 1	RPN1						+	+	+						+		+
P04844-2;P04844	P04844-2;P04844	Dolichyl-diphosphooligosaccharide--protein glycosyltransferase subunit 2	RPN2						+	+	+								+
P04899;P04899-6;P04899-3;P04899-5;P04899-2;P04899-4;P19087;P11488;A8MTJ3;P38405-3	P04899;P04899-6;P04899-3;P04899-5;P04899-2;P04899-4	Guanine nucleotide-binding protein G(i) subunit alpha-2	GNAI2					+	+	+	+					+	+	+	+
P04921-2;P04921-3;P04921	P04921-2;P04921-3;P04921	Glycophorin-C	GYPC					+	+	+	+						+	+	+
P05019-3;P05019-2;P05019-4;P05019	P05019-3;P05019-2;P05019-4;P05019	Insulin-like growth factor I	IGF1	+								+
P05023-4;P05023;P05023-3;P05023-2;P20648	P05023-4;P05023;P05023-3;P05023-2	Sodium/potassium-transporting ATPase subunit alpha-1	ATP1A1	+	+		+	+	+	+	+				+	+	+	+	+
P05026-2;P05026	P05026-2;P05026	Sodium/potassium-transporting ATPase subunit beta-1	ATP1B1					+	+	+	+					+	+	+	+
P05060	P05060	Secretogranin-1;PE-11;GAWK peptide;CCB peptide	CHGB	+	+	+	+	+		+	+	+	+	+	+	+		+	+
P05062	P05062	Fructose-bisphosphate aldolase B	ALDOB								+									+		Glycolysis
P05067-11;P05067-8;P05067;P05067-7;P05067-9;P05067-4;P05067-6;P05067-10;P05067-3;P05067-5;P05067-2	P05067-11;P05067-8;P05067;P05067-7;P05067-9;P05067-4;P05067-6;P05067-10;P05067-3;P05067-5	Amyloid beta A4 protein;N-APP;Soluble APP-alpha;Soluble APP-beta;C99;Beta-amyloid protein 42;Beta-amyloid protein 40;C83;P3(42);P3(40);C80;Gamma-secretase C-terminal fragment 59;Gamma-secretase C-terminal fragment 57;Gamma-secretase C-terminal fragment 50;C31	APP	+	+	+	+	+	+	+	+	+	+	+	+	+	+	+	+
P05089-2;P05089;P05089-3	P05089-2;P05089;P05089-3	Arginase-1	ARG1	+	+			+	+	+	+						+
P05090	P05090	Apolipoprotein D	APOD	+	+	+	+	+	+	+	+	+	+	+	+	+	+	+	+	+
P05091;P05091-2	P05091;P05091-2	Aldehyde dehydrogenase, mitochondrial	ALDH2						+	+	+						+		+
P05106;P05106-2;P05106-3	P05106;P05106-2;P05106-3	Integrin beta-3	ITGB3					+	+	+	+					+	+	+	+
P05107	P05107	Integrin beta-2	ITGB2			+	+	+	+	+	+			+		+	+	+	+
P05109	P05109	Protein S100-A8;Protein S100-A8, N-terminally processed	S100A8	+	+	+	+	+	+	+	+	+	+	+	+	+	+	+	+
P05114	P05114	Non-histone chromosomal protein HMG-14	HMGN1		+
P05121-2;P05121	P05121-2;P05121	Plasminogen activator inhibitor 1	SERPINE1	+	+	+	+	+	+	+	+	+	+	+	+	+	+
P05141	P05141	ADP/ATP translocase 2;ADP/ATP translocase 2, N-terminally processed	SLC25A5					+	+		+						+		+
P05154	P05154	Plasma serine protease inhibitor	SERPINA5	+	+	+	+	+	+	+	+	+	+	+	+		+		+
P05155-2;P05155;P05155-3;CON__P50448	P05155-2;P05155;P05155-3	Plasma protease C1 inhibitor	SERPING1	+	+	+	+	+	+	+	+	+	+	+	+	+	+	+	+
P05156;CON__Q32PI4	P05156	Complement factor I;Complement factor I heavy chain;Complement factor I light chain	CFI	+	+	+	+	+	+	+	+	+	+	+	+	+	+	+	+
P05160	P05160	Coagulation factor XIII B chain	F13B	+	+							+	+
P05161	P05161	Ubiquitin-like protein ISG15	ISG15			+			+	+	+			+			+	+	+
P05164-2;P05164;P05164-3	P05164-2;P05164;P05164-3	Myeloperoxidase;Myeloperoxidase;89 kDa myeloperoxidase;84 kDa myeloperoxidase;Myeloperoxidase light chain;Myeloperoxidase heavy chain	MPO		+	+	+	+	+	+	+	+	+	+	+	+	+	+	+
P05186;P05186-3;P05186-2	P05186;P05186-3;P05186-2	Alkaline phosphatase, tissue-nonspecific isozyme	ALPL							+	+							+
P05198	P05198	Eukaryotic translation initiation factor 2 subunit 1	EIF2S1						+	+	+						+	+	+
P05204	P05204	Non-histone chromosomal protein HMG-17	HMGN2		+				+	+	+								+
P05362	P05362	Intercellular adhesion molecule 1	ICAM1					+	+	+	+							+
P05386	P05386	60S acidic ribosomal protein P1	RPLP1				+	+	+	+	+				+		+	+	+
P05387;P05386-2	P05387	60S acidic ribosomal protein P2	RPLP2	+	+		+	+	+	+	+				+		+	+	+
P05388;P05388-2;Q8NHW5	P05388;P05388-2;Q8NHW5	60S acidic ribosomal protein P0;60S acidic ribosomal protein P0-like	RPLP0;RPLP0P6	+		+	+	+	+	+	+			+	+	+	+	+	+
P05408	P05408	Neuroendocrine protein 7B2;N-terminal peptide;C-terminal peptide	SCG5	+	+	+	+		+	+	+	+	+	+	+		+	+	+
P05408-2	P05408-2	Neuroendocrine protein 7B2;N-terminal peptide;C-terminal peptide	SCG5			+	+							+
P05413	P05413	Fatty acid-binding protein, heart	FABP3	+	+	+	+		+		+	+	+	+	+
P05452;CON__Q2KIS7	P05452	Tetranectin	CLEC3B	+	+	+	+	+	+	+	+	+	+	+	+	+	+	+	+
P05455	P05455	Lupus La protein	SSB						+	+	+						+		+
P05543;CON__Q9TT36	P05543	Thyroxine-binding globulin	SERPINA7	+	+	+	+			+	+	+	+	+	+			+	+
P05546;CON__ENSEMBL:ENSBTAP00000018574	P05546	Heparin cofactor 2	SERPIND1	+	+	+	+	+	+	+	+	+	+	+	+	+	+	+	+
P05556;P05556-2;P05556-5;P05556-4;P05556-3	P05556;P05556-2;P05556-5;P05556-4;P05556-3	Integrin beta-1	ITGB1			+	+	+	+	+	+				+	+	+	+	+
P05771-2;P05771	P05771-2;P05771	Protein kinase C beta type	PRKCB						+	+	+								+	+
P05937	P05937	Calbindin	CALB1	+	+		+				+	+			+				+
P05937-2	P05937-2	Calbindin	CALB1																+
P05976-2;P05976	P05976-2;P05976	Myosin light chain 1/3, skeletal muscle isoform	MYL1		+		+		+		+		+		+		+		+
P05997	P05997	Collagen alpha-2(V) chain	COL5A2	+		+	+	+	+	+		+		+	+	+	+	+
P06028	P06028	Glycophorin-B	GYPB							+								+
P06132	P06132	Uroporphyrinogen decarboxylase	UROD	+		+	+	+	+	+	+				+	+	+	+
P06276	P06276	Cholinesterase	BCHE	+	+		+	+				+	+		+
P06280	P06280	Alpha-galactosidase A	GLA			+	+							+	+
P06307	P06307	Cholecystokinin;Cholecystokinin-58;Cholecystokinin-58 desnonopeptide;Cholecystokinin-39;Cholecystokinin-33;Cholecystokinin-25;Cholecystokinin-18;Cholecystokinin-12;Cholecystokinin-8;Cholecystokinin-7;Cholecystokinin-5	CCK	+		+	+	+	+	+	+	+		+	+		+	+	+
P06310;A0A075B6S6	P06310;A0A075B6S6	Ig kappa chain V-II region RPMI 6410	IGKV2D-30	+	+			+		+		+	+
P06312	P06312	Ig kappa chain V-IV region	IGKV4-1	+	+	+	+	+	+	+	+	+	+	+	+	+	+	+	+
P06331	P06331	Ig heavy chain V-II region ARH-77		+	+	+	+					+	+	+	+
P06396;P06396-3;REV__Q6TDU7-4;REV__Q6TDU7-2;REV__Q6TDU7-3;REV__Q6TDU7	P06396;P06396-3	Gelsolin	GSN	+	+	+	+	+	+	+	+	+	+	+	+	+	+	+	+
P06396-2	P06396-2	Gelsolin	GSN	+	+	+	+	+	+	+	+	+	+	+	+	+	+	+	+
P06396-4	P06396-4	Gelsolin	GSN
P06454-2;P06454	P06454-2;P06454	Prothymosin alpha;Prothymosin alpha, N-terminally processed;Thymosin alpha-1	PTMA	+	+	+	+	+		+	+				+			+	+
P06576	P06576	ATP synthase subunit beta, mitochondrial	ATP5B	+	+		+	+	+	+	+	+			+	+	+	+	+
P06681;P06681-3;P06681-2	P06681;P06681-3;P06681-2	Complement C2;Complement C2b fragment;Complement C2a fragment	C2	+	+	+	+	+	+	+	+	+	+	+	+	+	+	+	+
P06702	P06702	Protein S100-A9	S100A9	+	+	+	+	+	+	+	+	+	+	+	+	+	+	+	+
P06703	P06703	Protein S100-A6	S100A6	+	+		+	+	+	+	+	+	+			+	+	+	+
P06727;REV__Q8NBT2;O94964-2	P06727	Apolipoprotein A-IV	APOA4	+	+	+	+	+	+	+	+	+	+	+	+	+	+	+	+	+
P06730;P06730-3;P06730-2;A6NMX2	P06730;P06730-3;P06730-2	Eukaryotic translation initiation factor 4E	EIF4E						+	+	+						+	+	+
P06732	P06732	Creatine kinase M-type;Creatine kinase M-type, N-terminally processed	CKM		+	+	+	+	+	+	+		+	+	+		+	+	+	+
P06733;P06733-2	P06733;P06733-2	Alpha-enolase	ENO1	+	+	+	+	+	+	+	+	+	+	+	+	+	+	+	+	+		Glycolysis
P06737-2;P06737	P06737-2;P06737	Glycogen phosphorylase, liver form	PYGL		+		+	+	+	+	+				+	+	+	+	+
P06744;P06744-2;Q8N196	P06744;P06744-2	Glucose-6-phosphate isomerase	GPI	+	+		+	+	+	+	+	+	+		+	+	+	+	+	+		Glycolysis	Gluconeogenesis
P06748;P06748-2;P06748-3	P06748;P06748-2;P06748-3	Nucleophosmin	NPM1	+	+	+	+	+	+	+	+			+	+		+	+	+
P06753	P06753	Tropomyosin alpha-3 chain	TPM3		+		+			+
P06753-2;P06753-3	P06753-2;P06753-3	Tropomyosin alpha-3 chain	TPM3				+								+
P06753-6	P06753-6	Tropomyosin alpha-3 chain	TPM3	+	+	+	+	+	+	+	+	+	+	+	+		+	+	+
P06756-3;P06756-2;P06756	P06756-3;P06756-2;P06756	Integrin alpha-V;Integrin alpha-V heavy chain;Integrin alpha-V light chain	ITGAV					+	+	+	+						+	+	+
P06858	P06858	Lipoprotein lipase	LPL	+	+	+	+	+	+	+	+	+		+	+		+	+	+	+	metabolis
P06865;P06865-2	P06865	Beta-hexosaminidase subunit alpha	HEXA	+	+	+	+	+	+	+	+	+	+	+	+		+		+
Q16778;P33778;P23527;P06899;Q96A08;Q6DRA6;Q6DN03	Q16778;P33778;P23527;P06899;Q96A08	Histone H2B type 2-E;Histone H2B type 1-B;Histone H2B type 1-O;Histone H2B type 1-J;Histone H2B type 1-A	HIST2H2BE;HIST1H2BB;HIST1H2BO;HIST1H2BJ;HIST1H2BA				+	+	+								+
P07093	P07093	Glia-derived nexin	SERPINE2
P07093-2;P07093-3	P07093-2;P07093-3	Glia-derived nexin	SERPINE2	+	+	+	+	+	+	+	+	+	+	+	+	+	+	+	+
P07099	P07099	Epoxide hydrolase 1	EPHX1						+	+	+						+	+	+
P07108;P07108-3;P07108-2;P07108-4;P07108-5	P07108;P07108-3;P07108-2;P07108-4;P07108-5	Acyl-CoA-binding protein	DBI	+	+		+	+	+	+	+	+	+		+	+	+	+	+
P07108-6	P07108-6	Acyl-CoA-binding protein	DBI									+
P07195;Q6ZMR3;P07864	P07195	L-lactate dehydrogenase B chain	LDHB	+	+	+	+	+	+	+	+	+	+	+	+	+	+	+	+
P07196	P07196	Neurofilament light polypeptide	NEFL	+	+	+	+		+	+	+	+		+	+		+	+	+
P07197;P07197-2	P07197;P07197-2	Neurofilament medium polypeptide	NEFM	+	+	+	+	+	+	+	+	+		+	+		+	+	+
P07203;P07203-2	P07203	Glutathione peroxidase 1	GPX1				+	+	+	+	+					+	+	+	+
P07205	P07205	Phosphoglycerate kinase 2	PGK2																	+		Glycolysis
P07225;CON__P07224	P07225	Vitamin K-dependent protein S	PROS1	+	+	+	+	+	+	+	+	+	+	+	+	+	+	+	+
P07237	P07237	Protein disulfide-isomerase	P4HB	+	+	+	+	+	+	+	+	+	+	+	+	+	+	+	+
P07305-2;P07305	P07305-2;P07305	Histone H1.0;Histone H1.0, N-terminally processed	H1F0		+				+		+						+		+
P07307-3;P07307-2;P07307	P07307-3;P07307-2;P07307	Asialoglycoprotein receptor 2	ASGR2	+		+	+								+
P07332-2;P07332-4;P07332-3;P07332;REV__O60645	P07332-2;P07332-4;P07332-3;P07332	Tyrosine-protein kinase Fes/Fps	FES			+								+						+
P07333;P07333-2;REV__Q96M29	P07333;P07333-2	Macrophage colony-stimulating factor 1 receptor	CSF1R	+	+	+	+			+		+	+	+	+			+		+
P07339	P07339	Cathepsin D;Cathepsin D light chain;Cathepsin D heavy chain	CTSD	+	+	+	+	+	+	+	+	+	+	+	+	+	+	+	+
P07355;P07355-2	P07355;P07355-2	Annexin A2	ANXA2	+	+		+	+	+	+	+	+	+		+	+	+	+	+
P07357	P07357	Complement component C8 alpha chain	C8A	+	+	+	+	+	+	+	+	+	+	+	+	+	+	+	+
P07358	P07358	Complement component C8 beta chain	C8B	+	+	+	+	+	+	+	+	+	+	+	+	+	+	+	+
P07359	P07359	Platelet glycoprotein Ib alpha chain;Glycocalicin	GP1BA					+	+	+	+					+		+	+
P07360	P07360	Complement component C8 gamma chain	C8G	+	+	+	+	+	+	+	+	+	+	+	+	+	+	+	+
P07384	P07384	Calpain-1 catalytic subunit	CAPN1	+	+	+	+	+	+	+	+			+	+	+	+	+	+
P07437	P07437	Tubulin beta chain	TUBB	+		+	+	+	+	+	+			+		+	+	+	+
P07451	P07451	Carbonic anhydrase 3	CA3	+	+		+	+	+	+	+				+	+	+	+	+
P07492-2;P07492-3;P07492	P07492-2;P07492-3;P07492	Gastrin-releasing peptide;Neuromedin-C	GRP	+						+		+
P07510-2;P07510	P07510-2;P07510	Acetylcholine receptor subunit gamma	CHRNG
P07585;P07585-2;P07585-4;P07585-3;P07585-5	P07585	Decorin	DCN	+	+	+	+	+	+	+	+	+	+	+	+	+	+	+	+
P07602;P07602-2	P07602;P07602-2	Prosaposin;Saposin-A;Saposin-B-Val;Saposin-B;Saposin-C;Saposin-D	PSAP	+	+	+	+			+	+	+	+	+	+			+	+
P07602-3	P07602-3	Prosaposin;Saposin-A;Saposin-B-Val;Saposin-B;Saposin-C;Saposin-D	PSAP			+	+								+
P07686;REV__P06733-2;REV__P13929-3;REV__P13929-2;REV__P13929;REV__P06733	P07686	Beta-hexosaminidase subunit beta;Beta-hexosaminidase subunit beta chain B;Beta-hexosaminidase subunit beta chain A	HEXB	+	+	+	+	+	+	+	+	+	+	+	+	+	+	+	+
P07711;Q5NE16;O60911	P07711	Cathepsin L1;Cathepsin L1 heavy chain;Cathepsin L1 light chain	CTSL	+	+	+	+			+		+	+	+	+
P07737	P07737	Profilin-1	PFN1	+	+	+	+	+	+	+	+	+	+	+	+	+	+	+	+
P07738	P07738	Bisphosphoglycerate mutase	BPGM	+	+	+	+	+	+	+	+	+	+		+	+	+	+	+	+		Glycolysis
P07741-2;P07741	P07741-2;P07741	Adenine phosphoribosyltransferase	APRT	+					+	+	+						+	+	+
P07766	P07766	T-cell surface glycoprotein CD3 epsilon chain	CD3E							+
P07814	P07814	Bifunctional glutamate/proline--tRNA ligase;Glutamate--tRNA ligase;Proline--tRNA ligase	EPRS						+	+	+						+		+
P07858	P07858	Cathepsin B;Cathepsin B light chain;Cathepsin B heavy chain	CTSB	+	+	+	+	+	+	+	+	+	+	+	+	+	+	+	+
P07900;P07900-2;Q14568;Q58FG0;Q58FG1	P07900;P07900-2	Heat shock protein HSP 90-alpha	HSP90AA1	+	+	+	+	+	+	+	+	+	+	+	+	+	+	+	+
P07910-2;P07910;P07910-4;P07910-3;Q86SE5-2	P07910-2;P07910;P07910-4;P07910-3	Heterogeneous nuclear ribonucleoproteins C1/C2	HNRNPC	+	+	+	+	+	+	+	+				+		+	+	+
P07911-4;P07911;P07911-5;P07911-2;P07911-3	P07911-4;P07911;P07911-5;P07911-2;P07911-3	Uromodulin;Uromodulin, secreted form	UMOD					+								+
P07919	P07919	Cytochrome b-c1 complex subunit 6, mitochondrial	UQCRH				+			+					+					+				Respiratory
P07942	P07942	Laminin subunit beta-1	LAMB1	+	+	+	+	+	+			+		+	+	+	+
P07948-2;P07948	P07948-2;P07948	Tyrosine-protein kinase Lyn	LYN					+	+	+	+						+	+	+	+
P07951-2;P07951-3	P07951-2;P07951-3	Tropomyosin beta chain	TPM2	+	+		+			+	+	+	+		+			+	+
P07954-2;P07954	P07954-2;P07954	Fumarate hydratase, mitochondrial	FH	+		+	+		+	+	+								+
P07996;P07996-2	P07996;P07996-2	Thrombospondin-1	THBS1	+	+	+	+	+	+	+	+	+	+	+	+	+	+	+	+
P07998	P07998	Ribonuclease pancreatic	RNASE1	+	+	+	+	+				+	+	+	+
P08123	P08123	Collagen alpha-2(I) chain	COL1A2	+	+	+	+	+	+	+	+	+	+	+	+	+	+	+	+
P08133;P08133-2	P08133;P08133-2	Annexin A6	ANXA6		+		+	+	+	+	+					+	+	+	+
P08134	P08134	Rho-related GTP-binding protein RhoC	RHOC					+
P08174-4;P08174;P08174-3;P08174-5;P08174-2;P08174-6;P08174-7	P08174-4;P08174;P08174-3;P08174-5;P08174-2;P08174-6;P08174-7	Complement decay-accelerating factor	CD55		+								+
P08185	P08185	Corticosteroid-binding globulin	SERPINA6	+	+	+	+		+	+	+	+	+	+	+		+	+
P08195-2;P08195-3;P08195;P08195-4	P08195-2;P08195-3;P08195;P08195-4	4F2 cell-surface antigen heavy chain	SLC3A2	+		+	+	+	+	+	+	+		+	+	+	+	+	+
P08237;P08237-3;P08237-2	P08237;P08237-3;P08237-2	ATP-dependent 6-phosphofructokinase, muscle type	PFKM					+	+	+	+						+	+	+	+		Glycolysis
P08238;Q58FF7	P08238	Heat shock protein HSP 90-beta	HSP90AB1	+	+	+	+	+	+	+	+	+	+	+	+	+	+	+	+
P08246	P08246	Neutrophil elastase	ELANE		+		+						+
P08247;P08247-2	P08247;P08247-2	Synaptophysin	SYP						+	+	+						+
P08253;P08253-3	P08253;P08253-3	72 kDa type IV collagenase;PEX	MMP2	+	+	+	+	+	+	+	+	+	+	+	+		+
P08253-2	P08253-2	72 kDa type IV collagenase;PEX	MMP2								+
P08294	P08294	Extracellular superoxide dismutase [Cu-Zn]	SOD3	+	+	+	+	+	+	+	+	+	+	+	+	+	+	+	+
P08311	P08311	Cathepsin G	CTSG		+		+	+	+	+	+				+		+		+
P08397-2;P08397;P08397-4;P08397-3	P08397-2;P08397;P08397-4;P08397-3	Porphobilinogen deaminase	HMBS	+	+	+	+	+	+	+	+	+	+		+	+	+	+	+
P08473	P08473	Neprilysin	MME								+
P08493;P08493-2	P08493;P08493-2	Matrix Gla protein	MGP	+		+	+	+	+	+	+	+		+	+	+	+	+	+
P08514;P08514-2;P08514-3	P08514;P08514-2;P08514-3	Integrin alpha-IIb;Integrin alpha-IIb heavy chain;Integrin alpha-IIb light chain, form 1;Integrin alpha-IIb light chain, form 2	ITGA2B					+	+	+	+					+	+	+	+
P08519	P08519	Apolipoprotein(a)	LPA				+								+
P08559-3;P08559;P08559-2;P08559-4;P29803	P08559-3;P08559;P08559-2;P08559-4	Pyruvate dehydrogenase E1 component subunit alpha, somatic form, mitochondrial	PDHA1							+	+								+	+	metabolis
P08567	P08567	Pleckstrin	PLEK	+	+	+	+	+	+	+	+	+	+	+	+	+	+	+	+
P08571	P08571	Monocyte differentiation antigen CD14;Monocyte differentiation antigen CD14, urinary form;Monocyte differentiation antigen CD14, membrane-bound form	CD14	+	+	+	+	+	+	+	+	+	+	+	+	+	+	+	+
P08572	P08572	Collagen alpha-2(IV) chain;Canstatin	COL4A2	+	+		+	+	+	+	+	+				+	+		+
P08574	P08574	Cytochrome c1, heme protein, mitochondrial	CYC1							+	+							+	+	+				Respiratory
P08575-4;P08575-9;P08575-10;P08575-8;P08575-7;P08575-5;P08575-6;P08575	P08575-4;P08575-9;P08575-10;P08575-8;P08575-7;P08575-5;P08575-6;P08575	Receptor-type tyrosine-protein phosphatase C	PTPRC					+	+	+	+					+	+	+	+
P08579	P08579	U2 small nuclear ribonucleoprotein B	SNRPB2								+
P08581;P08581-2;P08581-3;P42685-2;Q9H3Y6;P42685;Q04912-7;Q04912-2;Q04912	P08581;P08581-2;P08581-3	Hepatocyte growth factor receptor	MET	+																+
P08582;P08582-2	P08582	Melanotransferrin	MFI2				+		+	+	+						+	+	+
P08590	P08590	Myosin light chain 3	MYL3		+		+						+		+
P08603;P08603-2	P08603	Complement factor H	CFH	+	+	+	+	+	+	+	+	+	+	+	+	+	+	+	+
P08621-2;P08621;P08621-4;P08621-3	P08621-2;P08621;P08621-4	U1 small nuclear ribonucleoprotein 70 kDa	SNRNP70						+		+								+
P08631-3;P08631-2;P08631-4;P08631	P08631-3;P08631-2;P08631-4;P08631	Tyrosine-protein kinase HCK	HCK						+		+									+
P08637	P08637	Low affinity immunoglobulin gamma Fc region receptor III-A	FCGR3A	+	+					+	+	+						+
P08648	P08648	Integrin alpha-5;Integrin alpha-5 heavy chain;Integrin alpha-5 light chain	ITGA5					+		+				+				+
P08670;P41219;P41219-2	P08670	Vimentin	VIM	+	+	+	+	+	+	+	+	+	+	+	+	+	+	+	+
P08697;P08697-2;CON__P28800	P08697;P08697-2	Alpha-2-antiplasmin	SERPINF2	+	+	+	+	+	+	+	+	+	+	+	+	+	+	+	+
P08708	P08708	40S ribosomal protein S17	RPS17								+								+
P08709-2;P08709	P08709-2;P08709	Coagulation factor VII;Factor VII light chain;Factor VII heavy chain	F7			+	+	+	+	+	+				+	+	+	+	+
P08754	P08754	Guanine nucleotide-binding protein G(k) subunit alpha	GNAI3					+	+	+	+						+	+	+
P08758	P08758	Annexin A5	ANXA5	+	+		+	+	+	+	+	+	+		+	+	+	+	+
P08833	P08833	Insulin-like growth factor-binding protein 1	IGFBP1				+	+		+						+		+
P08865	P08865	40S ribosomal protein SA	RPSA						+	+	+						+		+
P08949-2;P08949	P08949-2;P08949	Neuromedin-B;Neuromedin-B-32;Neuromedin-B	NMB	+		+	+			+	+		+					+
P08962;P08962-2;P08962-3	P08962;P08962-2;P08962-3	CD63 antigen	CD63					+	+	+	+					+	+	+	+
P09012	P09012	U1 small nuclear ribonucleoprotein A	SNRPA						+		+						+		+
P09104;P09104-2	P09104;P09104-2	Gamma-enolase	ENO2	+	+	+	+	+	+	+	+	+	+	+	+	+	+	+	+	+		Glycolysis
P09105	P09105	Hemoglobin subunit theta-1	HBQ1	+		+		+	+	+	+					+	+	+	+
P09110-2;P09110	P09110-2;P09110	3-ketoacyl-CoA thiolase, peroxisomal	ACAA1				+													+	metabolis
P09211	P09211	Glutathione S-transferase P	GSTP1	+	+	+	+	+	+	+	+	+	+	+	+	+	+	+	+
P09382	P09382	Galectin-1	LGALS1	+	+	+	+	+	+	+	+	+	+	+	+	+	+	+	+
P09417;P09417-2	P09417;P09417-2	Dihydropteridine reductase	QDPR		+	+	+	+	+	+	+		+	+	+		+	+	+
P09429;B2RPK0	P09429;B2RPK0	High mobility group protein B1;Putative high mobility group protein B1-like 1	HMGB1;HMGB1P1		+		+		+	+	+				+		+	+	+
P09455;P09455-2;P09455-3	P09455;P09455-2;P09455-3	Retinol-binding protein 1	RBP1			+	+	+	+	+	+						+	+	+
P09467	P09467	Fructose-1,6-bisphosphatase 1	FBP1								+									+			Gluconeogenesis
P09471-2;P09471	P09471-2;P09471	Guanine nucleotide-binding protein G(o) subunit alpha	GNAO1					+	+	+	+					+	+	+	+
P09486	P09486	SPARC	SPARC	+	+	+	+	+	+	+	+	+	+	+	+	+	+	+	+
P09488;P09488-2	P09488;P09488-2	Glutathione S-transferase Mu 1	GSTM1	+			+	+	+	+	+				+		+	+
P09493-4;P09493-10;P09493-3;P09493-8	P09493-4;P09493-10;P09493-3;P09493-8				+		+				+		+		+				+
P09493-5	P09493-5			+	+		+			+	+								+
P09496-2;P09496-4;P09496-3;P09496;P09496-5	P09496-2;P09496-4;P09496-3;P09496;P09496-5	Clathrin light chain A	CLTA		+				+	+	+						+		+
P09525	P09525	Annexin A4	ANXA4					+	+	+	+					+	+	+	+
P09525-2	P09525-2	Annexin A4	ANXA4						+		+								+
P09529	P09529	Inhibin beta B chain	INHBB			+	+		+		+			+	+				+
P09543;P09543-2	P09543;P09543-2	2,3-cyclic-nucleotide 3-phosphodiesterase	CNP		+	+	+	+	+	+	+				+		+	+	+
P09601	P09601	Heme oxygenase 1	HMOX1	+						+									+
P09603;P09603-2;P09603-3	P09603;P09603-2	Macrophage colony-stimulating factor 1;Processed macrophage colony-stimulating factor 1	CSF1	+	+	+	+					+	+	+	+
P09619;P09619-2	P09619	Platelet-derived growth factor receptor beta	PDGFRB			+	+	+	+	+	+			+	+		+	+		+
P09622;P09622-2;P09622-3	P09622;P09622-2;P09622-3	Dihydrolipoyl dehydrogenase, mitochondrial	DLD				+								+	+
P09651-2;P09651-3;P09651;Q32P51	P09651-2;P09651-3;P09651;Q32P51	Heterogeneous nuclear ribonucleoprotein A1;Heterogeneous nuclear ribonucleoprotein A1, N-terminally processed;Heterogeneous nuclear ribonucleoprotein A1-like 2	HNRNPA1;HNRNPA1L2	+	+	+	+	+	+	+	+	+	+	+	+	+	+	+	+
P09661	P09661	U2 small nuclear ribonucleoprotein A	SNRPA1						+		+						+
P09668	P09668	Pro-cathepsin H;Cathepsin H mini chain;Cathepsin H;Cathepsin H heavy chain;Cathepsin H light chain	CTSH	+	+	+	+	+	+	+	+	+	+	+	+	+		+	+
P09669	P09669	Cytochrome c oxidase subunit 6C	COX6C							+	+							+	+
P09769	P09769	Tyrosine-protein kinase Fgr	FGR								+									+
P09871	P09871	Complement C1s subcomponent;Complement C1s subcomponent heavy chain;Complement C1s subcomponent light chain	C1S	+	+	+	+	+	+	+	+	+	+	+	+	+	+	+	+
P09874	P09874	Poly [ADP-ribose] polymerase 1	PARP1						+		+						+		+
P09917-5;P09917-2;P09917-3;P09917;P09917-4	P09917-5;P09917-2;P09917-3;P09917;P09917-4	Arachidonate 5-lipoxygenase	ALOX5								+
P09936	P09936	Ubiquitin carboxyl-terminal hydrolase isozyme L1	UCHL1	+	+	+	+		+	+	+	+	+	+	+	+	+	+	+
P09960;P09960-4;P09960-2;P09960-3	P09960;P09960-4;P09960-2;P09960-3	Leukotriene A-4 hydrolase	LTA4H	+	+	+	+	+	+	+	+	+		+	+	+	+	+	+
P09972	P09972	Fructose-bisphosphate aldolase C	ALDOC	+	+	+	+	+	+	+	+	+	+	+	+		+		+	+		Glycolysis
P0C0L4;P0C0L4-2	P0C0L4;P0C0L4-2	Complement C4-A;Complement C4 beta chain;Complement C4-A alpha chain;C4a anaphylatoxin;C4b-A;C4d-A;Complement C4 gamma chain	C4A	+	+	+	+	+	+	+	+	+	+	+	+	+	+	+	+
P0C0L5	P0C0L5	Complement C4-B;Complement C4 beta chain;Complement C4-B alpha chain;C4a anaphylatoxin;C4b-B;C4d-B;Complement C4 gamma chain	C4B	+	+	+	+	+	+	+	+	+	+	+	+	+	+	+	+
Q71UI9;P0C0S5;Q71UI9-4;Q71UI9-2;Q71UI9-3	Q71UI9;P0C0S5;Q71UI9-4;Q71UI9-2;Q71UI9-3	Histone H2A.V;Histone H2A.Z	H2AFV;H2AFZ		+		+	+	+	+	+				+	+	+		+
Q99878;Q96KK5;P0C0S8;Q9BTM1;P20671;Q9BTM1-2;Q71UI9-5	Q99878;Q96KK5;P0C0S8;Q9BTM1;P20671;Q9BTM1-2	Histone H2A type 1-J;Histone H2A type 1-H;Histone H2A type 1;Histone H2A.J;Histone H2A type 1-D	HIST1H2AJ;HIST1H2AH;HIST1H2AG;H2AFJ;HIST1H2AD	+	+	+	+	+	+	+	+	+	+	+	+	+	+	+	+
P0C221	P0C221	Coiled-coil domain-containing protein 175	CCDC175								+
P0C6A0	P0C6A0	GATA-type zinc finger protein 1	ZGLP1		+			+								+
P0CAP1-9;P0CAP1-4	P0CAP1-9;P0CAP1-4					+								+
P0CG30;P0CG29	P0CG30;P0CG29	Glutathione S-transferase theta-2B;Glutathione S-transferase theta-2	GSTT2B;GSTT2		+		+		+	+	+				+		+		+
P0CG38	P0CG38	POTE ankyrin domain family member I	POTEI
P62987;P62979;P0CG47;P0CG48	P62987;P62979;P0CG47;P0CG48	Ubiquitin-60S ribosomal protein L40;Ubiquitin;60S ribosomal protein L40;Ubiquitin-40S ribosomal protein S27a;Ubiquitin;40S ribosomal protein S27a;Polyubiquitin-B;Ubiquitin;Polyubiquitin-C;Ubiquitin	UBA52;RPS27A;UBB;UBC	+	+	+	+	+	+	+	+	+	+	+	+	+	+	+	+
P0DJI8;P0DJI9-2	P0DJI8	Serum amyloid A-1 protein;Amyloid protein A;Serum amyloid protein A(2-104);Serum amyloid protein A(3-104);Serum amyloid protein A(2-103);Serum amyloid protein A(2-102);Serum amyloid protein A(4-101)	SAA1	+	+	+	+	+	+	+	+	+	+	+	+	+	+	+	+
P0DJI9	P0DJI9	Serum amyloid A-2 protein	SAA2	+	+	+	+	+	+	+	+	+	+	+	+		+	+	+
P0DMN0;P0DMM9;P0DMM9-3;P0DMM9-2	P0DMN0;P0DMM9;P0DMM9-3;P0DMM9-2	Sulfotransferase 1A4;Sulfotransferase 1A3	SULT1A4;SULT1A3
P0DMQ5	P0DMQ5	Putative transmembrane protein INAFM2	INAFM2
P0DMV8;P0DMV9;P0DMV8-2	P0DMV8;P0DMV9;P0DMV8-2	Heat shock 70 kDa protein 1A;Heat shock 70 kDa protein 1B	HSPA1A;HSPA1B	+	+	+	+	+	+	+	+	+	+	+	+	+	+	+	+
P0DN76;Q01081;Q01081-4;Q01081-2	P0DN76;Q01081;Q01081-4;Q01081-2	Splicing factor U2AF 35 kDa subunit	U2AF1						+		+
P0DN79;P35520;P35520-2	P0DN79;P35520;P35520-2	Cystathionine beta-synthase	CBS				+
P0DOX2	P0DOX2			+	+	+	+	+	+	+	+	+	+	+	+	+	+		+
P0DOX3	P0DOX3			+	+	+	+			+		+	+	+	+
P0DOX4	P0DOX4												+
P0DOX5;P01857	P0DOX5;P01857	Ig gamma-1 chain C region	IGHG1	+	+	+	+	+	+	+	+	+	+	+	+	+	+	+	+
P0DOX6	P0DOX6			+	+	+	+	+	+	+	+	+	+	+	+	+	+		+
P0DOX7	P0DOX7			+	+	+	+	+	+	+	+	+	+	+	+	+	+	+	+
P0DOY2;P0DOY3;P0CF74	P0DOY2;P0DOY3			+	+	+	+	+	+	+	+	+	+	+	+	+	+	+	+
P0DP01	P0DP01			+	+		+					+	+
P0DP02	P0DP02			+	+			+	+	+	+	+	+					+
P0DP08	P0DP08	Immunoglobulin heavy variable 4-38-2	IGHV4-38-2	+	+			+	+		+	+	+			+	+		+
P0DP25;P0DP24;P0DP23;P27482	P0DP25;P0DP24;P0DP23			+	+	+	+	+	+	+	+	+	+	+	+	+	+	+	+
P10109	P10109	Adrenodoxin, mitochondrial	FDX1	+
P10114	P10114	Ras-related protein Rap-2a	RAP2A						+	+	+
P10124	P10124	Serglycin	SRGN			+	+	+	+	+				+			+
P10153	P10153	Non-secretory ribonuclease	RNASE2	+	+	+						+	+	+
P10155-3;P10155-5;P10155-4;P10155;P10155-2	P10155-3;P10155-5;P10155-4;P10155;P10155-2	60 kDa SS-A/Ro ribonucleoprotein	TROVE2				+		+								+
P10253	P10253	Lysosomal alpha-glucosidase;76 kDa lysosomal alpha-glucosidase;70 kDa lysosomal alpha-glucosidase	GAA	+	+	+	+		+	+	+	+	+	+	+		+		+
P10301	P10301	Ras-related protein R-Ras	RRAS						+	+	+						+	+	+
P10321;P10321-2	P10321;P10321-2	HLA class I histocompatibility antigen, Cw-7 alpha chain	HLA-C	+	+	+	+	+	+	+	+	+	+	+	+	+	+	+	+
P16403;P10412;P16402;P22492;Q02539	P16403;P10412;P16402;P22492;Q02539	Histone H1.2;Histone H1.4;Histone H1.3;Histone H1t;Histone H1.1	HIST1H1C;HIST1H1E;HIST1H1D;HIST1H1T;HIST1H1A	+	+		+	+	+	+	+		+				+		+
P10451-4;P10451;P10451-2;CON__P31096	P10451-4;P10451;P10451-2	Osteopontin	SPP1	+	+	+	+	+	+	+	+	+	+	+	+	+	+	+	+
P10451-3	P10451-3	Osteopontin	SPP1	+			+			+	+				+			+	+
P10451-5	P10451-5	Osteopontin	SPP1	+	+	+	+	+		+	+	+	+	+	+	+		+	+
P10586-2;P10586	P10586-2;P10586	Receptor-type tyrosine-protein phosphatase F	PTPRF	+	+	+	+		+			+	+	+	+
P10599;P10599-2	P10599;P10599-2	Thioredoxin	TXN	+	+		+	+	+	+	+	+	+			+	+	+	+
P10619-2;P10619	P10619-2;P10619	Lysosomal protective protein;Lysosomal protective protein 32 kDa chain;Lysosomal protective protein 20 kDa chain	CTSA			+	+		+	+	+			+	+			+
P10636-2;P10636-3	P10636-2;P10636-3	Microtubule-associated protein tau	MAPT	+						+	+
P10636-4;P10636-5	P10636-4;P10636-5	Microtubule-associated protein tau	MAPT	+	+		+			+	+	+	+		+			+	+
P10636-7;P10636-8;P10636;P10636-9	P10636-7;P10636-8;P10636;P10636-9	Microtubule-associated protein tau	MAPT
P10643;CON__Q29RQ1	P10643	Complement component C7	C7	+	+	+	+	+	+	+	+	+	+	+	+	+	+	+	+
P10644;P10644-2	P10644;P10644-2	cAMP-dependent protein kinase type I-alpha regulatory subunit;cAMP-dependent protein kinase type I-alpha regulatory subunit, N-terminally processed	PRKAR1A	+		+	+	+	+	+	+			+	+		+	+	+
P10645	P10645	Chromogranin-A;Vasostatin-1;Vasostatin-2;EA-92;ES-43;Pancreastatin;SS-18;WA-8;WE-14;LF-19;Catestatin;AL-11;GV-19;GR-44;ER-37;GE-25;Serpinin-RRG;Serpinin;p-Glu serpinin precursor	CHGA	+	+	+	+	+	+	+	+	+	+	+	+		+	+	+
P10646-2;P10646	P10646-2;P10646	Tissue factor pathway inhibitor	TFPI							+
P10745	P10745	Retinol-binding protein 3	RBP3				+				+
P10746	P10746	Uroporphyrinogen-III synthase	UROS						+	+	+							+	+
P10768	P10768	S-formylglutathione hydrolase	ESD	+	+	+	+	+	+	+	+			+	+	+	+	+	+
P10809;P10809-2	P10809	60 kDa heat shock protein, mitochondrial	HSPD1	+	+		+		+	+	+						+	+	+
P10909-3	P10909-3	Clusterin;Clusterin beta chain;Clusterin alpha chain	CLU							+
P10909-6;P10909-4;P10909;P10909-5;P10909-2	P10909-6;P10909-4;P10909;P10909-5;P10909-2	Clusterin;Clusterin beta chain;Clusterin alpha chain	CLU	+	+	+	+	+	+	+	+	+	+	+	+	+	+	+	+
P10915	P10915	Hyaluronan and proteoglycan link protein 1	HAPLN1		+
P10916;Q9BUA6	P10916	Myosin regulatory light chain 2, ventricular/cardiac muscle isoform	MYL2										+
P11021	P11021	78 kDa glucose-regulated protein	HSPA5	+	+	+	+	+	+	+	+	+	+	+	+	+	+	+	+
P11047	P11047	Laminin subunit gamma-1	LAMC1	+		+	+	+	+			+		+	+	+	+
P11055	P11055	Myosin-3	MYH3
P11117;P11117-2	P11117	Lysosomal acid phosphatase	ACP2			+	+			+	+				+			+
P11137-3;P11137;P11137-2;P11137-4	P11137-3;P11137	Microtubule-associated protein 2	MAP2			+	+							+
P11142;P11142-2	P11142;P11142-2	Heat shock cognate 71 kDa protein	HSPA8	+	+	+	+	+	+	+	+	+	+	+	+	+	+	+	+
P11166	P11166	Solute carrier family 2, facilitated glucose transporter member 1	SLC2A1	+				+	+	+	+		+			+	+	+	+	+
P11169;Q8TDB8-4;Q8TDB8-2;Q8TDB8;Q8TDB8-5;Q8TDB8-3	P11169;Q8TDB8-4;Q8TDB8-2;Q8TDB8;Q8TDB8-5	Solute carrier family 2, facilitated glucose transporter member 3;Solute carrier family 2, facilitated glucose transporter member 14	SLC2A3;SLC2A14					+	+	+	+					+	+	+	+	+
P11171;P11171-3;P11171-2;P11171-4;P11171-5;P11171-6;P11171-7	P11171;P11171-3;P11171-2;P11171-4;P11171-5;P11171-6;P11171-7	Protein 4.1	EPB41	+	+			+	+	+	+		+			+	+	+	+
P11177-3;P11177-2;P11177	P11177-3;P11177-2;P11177	Pyruvate dehydrogenase E1 component subunit beta, mitochondrial	PDHB								+								+	+	metabolis
P11215;P11215-2	P11215;P11215-2	Integrin alpha-M	ITGAM			+	+	+	+	+	+				+	+	+	+	+
P11216	P11216	Glycogen phosphorylase, brain form	PYGB			+	+	+	+	+	+			+	+	+	+	+	+
P11217;P11217-2	P11217;P11217-2	Glycogen phosphorylase, muscle form	PYGM		+	+	+		+		+			+	+		+		+
P11226	P11226	Mannose-binding protein C	MBL2	+	+			+	+			+	+			+	+
P11233	P11233	Ras-related protein Ral-A	RALA					+	+	+	+						+	+	+
P11234;P11234-2;P11234-3	P11234;P11234-2;P11234-3	Ras-related protein Ral-B	RALB						+	+	+						+	+	+
P11277;P11277-2;P11277-3	P11277;P11277-2;P11277-3	Spectrin beta chain, erythrocytic	SPTB	+	+		+	+	+	+	+	+	+		+	+	+	+	+
P11279;P11279-2	P11279;P11279-2	Lysosome-associated membrane glycoprotein 1	LAMP1	+				+	+	+	+	+	+				+	+	+
P11310;P11310-2	P11310;P11310-2	Medium-chain specific acyl-CoA dehydrogenase, mitochondrial	ACADM								+
P11362-21;P11362-7;P11362-9;P11362;P11362-19;P11362-2;P11362-20;P11362-8;P11362-14;P11362-6;P11362-5;P11362-18;P11362-4;P11362-3;P11362-10;P11362-11;P11362-12;P11362-13;P11362-16;P11362-15	P11362-21;P11362-7;P11362-9;P11362;P11362-19;P11362-2;P11362-20;P11362-8;P11362-14;P11362-6;P11362-5;P11362-18;P11362-4;P11362-3;P11362-10;P11362-11;P11362-12;P11362-13	Fibroblast growth factor receptor 1	FGFR1	+	+	+	+	+		+		+		+	+			+		+
P11387;Q969P6-2;Q969P6	P11387	DNA topoisomerase 1	TOP1						+		+						+		+
P11413;P11413-2;P11413-3	P11413;P11413-2;P11413-3	Glucose-6-phosphate 1-dehydrogenase	G6PD				+	+	+	+	+					+	+	+	+
P11498	P11498	Pyruvate carboxylase, mitochondrial	PC			+								+						+	metabolis
P11532-4;P11532-11;P11532;P11532-3;P11532-2;P11532-13;P11532-16;P11532-12;P11532-15;P11532-14;P11532-17	P11532-4;P11532-11;P11532;P11532-3;P11532-2	Dystrophin	DMD	+	+							+
P11586	P11586	C-1-tetrahydrofolate synthase, cytoplasmic;Methylenetetrahydrofolate dehydrogenase;Methenyltetrahydrofolate cyclohydrolase;Formyltetrahydrofolate synthetase;C-1-tetrahydrofolate synthase, cytoplasmic, N-terminally processed	MTHFD1					+	+	+	+					+	+	+	+
P11597;P11597-2	P11597;P11597-2	Cholesteryl ester transfer protein	CETP	+		+	+	+	+	+	+	+		+	+		+	+	+
P11678	P11678	Eosinophil peroxidase;Eosinophil peroxidase light chain;Eosinophil peroxidase heavy chain	EPX
P11717	P11717	Cation-independent mannose-6-phosphate receptor	IGF2R			+	+								+
P11766	P11766	Alcohol dehydrogenase class-3	ADH5		+	+		+	+	+	+						+	+	+
P11908;P11908-2	P11908;P11908-2	Ribose-phosphate pyrophosphokinase 2	PRPS2						+
P11940-2;P11940;Q9H361;Q4VXU2-2;Q4VXU2;Q13310-2;Q13310;Q13310-3;Q5JQF8;Q96DU9-2;Q96DU9	P11940-2;P11940	Polyadenylate-binding protein 1	PABPC1	+			+		+		+				+		+		+
P12035;CON__P12035	P12035;CON__P12035	Keratin, type II cytoskeletal 3	KRT3						+
P12036;P12036-2	P12036;P12036-2	Neurofilament heavy polypeptide	NEFH				+		+	+	+				+		+		+
P12081-4;P12081;P12081-3;P12081-2;P49590-2;P49590	P12081-4;P12081;P12081-3;P12081-2;P49590-2;P49590	Histidine--tRNA ligase, cytoplasmic;Probable histidine--tRNA ligase, mitochondrial	HARS;HARS2				+		+	+					+
P12107-4;P12107-3;P12107;P12107-2	P12107-4;P12107-3;P12107;P12107-2	Collagen alpha-1(XI) chain	COL11A1	+		+	+	+	+	+		+	+	+	+	+	+	+
P12109	P12109	Collagen alpha-1(VI) chain	COL6A1	+	+	+	+	+	+	+	+	+	+	+	+	+	+	+	+
P12110;P12110-3;P12110-2	P12110;P12110-3;P12110-2	Collagen alpha-2(VI) chain	COL6A2	+		+	+	+	+	+	+	+	+	+	+	+	+	+	+
P12111;P12111-2;P12111-5;P12111-3	P12111;P12111-2	Collagen alpha-3(VI) chain	COL6A3	+	+	+	+	+	+	+	+	+	+	+	+	+	+	+	+
P12111-4	P12111-4	Collagen alpha-3(VI) chain	COL6A3	+				+	+			+				+
P12235	P12235	ADP/ATP translocase 1	SLC25A4					+	+	+	+						+	+	+
P12236	P12236	ADP/ATP translocase 3;ADP/ATP translocase 3, N-terminally processed	SLC25A6					+	+	+	+						+	+	+
P12259	P12259	Coagulation factor V;Coagulation factor V heavy chain;Coagulation factor V light chain	F5	+	+	+	+	+	+	+	+	+	+	+	+	+	+	+	+
P12268	P12268	Inosine-5-monophosphate dehydrogenase 2	IMPDH2								+								+
P12270	P12270	Nucleoprotein TPR	TPR					+		+						+
P12273	P12273	Prolactin-inducible protein	PIP						+		+	+	+
P12277	P12277	Creatine kinase B-type	CKB	+	+	+	+	+	+	+	+	+	+	+	+		+	+	+
P12314;P12314-2;Q92637-2	P12314;P12314-2	High affinity immunoglobulin gamma Fc receptor I	FCGR1A					+	+	+	+					+	+	+	+
P12318-2;P12318	P12318-2;P12318	Low affinity immunoglobulin gamma Fc region receptor II-a	FCGR2A	+	+			+	+	+	+	+				+	+	+	+
P12429	P12429	Annexin A3	ANXA3					+	+	+	+		+				+	+	+
P12532;P12532-2	P12532;P12532-2	Creatine kinase U-type, mitochondrial	CKMT1A		+		+	+	+	+	+				+	+	+		+
P12724	P12724	Eosinophil cationic protein	RNASE3			+	+	+	+	+	+				+	+	+	+	+
P12814;P12814-3;P12814-2	P12814;P12814-3;P12814-2	Alpha-actinin-1	ACTN1	+	+	+	+	+	+	+	+	+	+	+	+	+	+	+	+
P12814-4	P12814-4	Alpha-actinin-1	ACTN1								+
P12821;P12821-2;P12821-4;P12821-3	P12821;P12821-2	Angiotensin-converting enzyme;Angiotensin-converting enzyme, soluble form	ACE	+								+
P12829	P12829	Myosin light chain 4	MYL4	+				+	+
P12830-2;P12830	P12830-2;P12830	Cadherin-1;E-Cad/CTF1;E-Cad/CTF2;E-Cad/CTF3	CDH1
P12882	P12882	Myosin-1	MYH1										+
P12883	P12883	Myosin-7	MYH7	+	+	+	+		+			+	+		+
P12931;P12931-2	P12931;P12931-2	Proto-oncogene tyrosine-protein kinase Src	SRC							+	+									+
P12955;P12955-2;P12955-3	P12955;P12955-2;P12955-3	Xaa-Pro dipeptidase	PEPD	+	+				+	+		+						+
P12956;P12956-2	P12956;P12956-2	X-ray repair cross-complementing protein 6	XRCC6	+	+		+		+		+				+		+		+
P13010	P13010	X-ray repair cross-complementing protein 5	XRCC5		+		+	+	+	+	+						+		+
P13073	P13073	Cytochrome c oxidase subunit 4 isoform 1, mitochondrial	COX4I1						+	+	+						+	+	+
P13224;P13224-2	P13224;P13224-2	Platelet glycoprotein Ib beta chain	GP1BB							+	+								+
P13284	P13284	Gamma-interferon-inducible lysosomal thiol reductase	IFI30	+	+	+	+			+	+	+	+	+	+	+
P13473;P13473-2;P13473-3	P13473;P13473-2;P13473-3	Lysosome-associated membrane glycoprotein 2	LAMP2	+	+		+	+	+	+	+	+	+				+	+	+
P13489	P13489	Ribonuclease inhibitor	RNH1	+	+	+	+	+	+	+	+	+		+	+	+	+	+	+
P13497;P13497-4;P13497-5;P13497-2;P13497-6	P13497;P13497-4;P13497-5;P13497-2;P13497-6	Bone morphogenetic protein 1	BMP1				+	+	+	+	+					+			+
P13498	P13498	Cytochrome b-245 light chain	CYBA					+	+	+	+					+		+	+
P13500	P13500	C-C motif chemokine 2	CCL2	+	+	+	+			+		+	+	+	+			+
P13521	P13521	Secretogranin-2;Secretoneurin;Manserin	SCG2	+	+	+	+	+		+	+	+	+	+	+			+	+
P13533	P13533	Myosin-6	MYH6					+								+
P13569-2;P13569	P13569-2;P13569	Cystic fibrosis transmembrane conductance regulator	CFTR					+								+
P13591;P13591-5;P13591-6	P13591;P13591-5;P13591-6	Neural cell adhesion molecule 1	NCAM1	+	+	+	+	+	+	+	+	+	+	+	+	+	+	+	+
P13591-1;P13591-4;P13591-3	P13591-1;P13591-4;P13591-3	Neural cell adhesion molecule 1	NCAM1	+		+	+					+		+
P13598	P13598	Intercellular adhesion molecule 2	ICAM2	+	+							+	+
P13611;P13611-5;P13611-2;P13611-3;P13611-4	P13611;P13611-5;P13611-2;P13611-3;P13611-4	Versican core protein	VCAN	+	+	+	+	+	+	+	+	+	+	+	+	+	+	+	+
P13637;P13637-2;P13637-3;P54707;P54707-2	P13637;P13637-2;P13637-3	Sodium/potassium-transporting ATPase subunit alpha-3	ATP1A3					+	+	+	+						+	+	+
P13639	P13639	Elongation factor 2	EEF2	+	+	+	+	+	+	+	+	+	+	+	+	+	+	+	+
P13667	P13667	Protein disulfide-isomerase A4	PDIA4				+	+	+	+	+					+		+	+
P13671	P13671	Complement component C6	C6	+	+	+	+	+	+	+	+	+	+	+	+	+	+	+	+
P13674-3;P13674-2;P13674	P13674-3;P13674-2;P13674	Prolyl 4-hydroxylase subunit alpha-1	P4HA1							+
P13686	P13686	Tartrate-resistant acid phosphatase type 5	ACP5
P13688-3;P13688-4;P13688-11;P13688-9;P13688-2;P13688-6;P13688-5;P13688-8;P13688-10;P13688;P13688-7	P13688-3;P13688-4;P13688-11;P13688-9;P13688-2;P13688-6;P13688-5;P13688-8;P13688-10;P13688;P13688-7	Carcinoembryonic antigen-related cell adhesion molecule 1	CEACAM1						+		+
P13693;P13693-2;Q56UQ5	P13693;P13693-2;Q56UQ5	Translationally-controlled tumor protein;TPT1-like protein	TPT1	+	+	+	+		+	+	+	+		+	+	+	+	+	+
P13716;P13716-2	P13716;P13716-2	Delta-aminolevulinic acid dehydratase	ALAD	+	+	+	+		+	+	+	+	+	+	+	+	+	+	+
P13726-2;P13726	P13726-2;P13726	Tissue factor	F3						+	+
P13747	P13747	HLA class I histocompatibility antigen, alpha chain E	HLA-E			+				+								+
P13762	P13762	HLA class II histocompatibility antigen, DR beta 4 chain	HLA-DRB4						+	+	+						+	+
P13796;P13796-2;Q14651	P13796	Plastin-2	LCP1	+	+	+	+	+	+	+	+	+	+	+	+	+	+	+	+
P13797-3;P13797-2;P13797	P13797-3;P13797-2;P13797	Plastin-3	PLS3	+					+	+
P13798	P13798	Acylamino-acid-releasing enzyme	APEH	+			+		+	+	+				+		+	+	+
P13804-2;P13804	P13804-2;P13804	Electron transfer flavoprotein subunit alpha, mitochondrial	ETFA								+								+
P13805-2;P13805-3;P13805;P45378-5;P45378-7;P45378-4;P45378-6;P45378-2;P45378-3;P45378	P13805-2;P13805-3;P13805	Troponin T, slow skeletal muscle	TNNT1		+		+		+		+				+		+		+
P13807-2;P13807	P13807-2;P13807	Glycogen [starch] synthase, muscle	GYS1						+		+						+		+
P13861-2;P13861	P13861-2;P13861	cAMP-dependent protein kinase type II-alpha regulatory subunit	PRKAR2A				+		+	+	+						+	+	+
P13929;P13929-3;P13929-2	P13929;P13929-3;P13929-2	Beta-enolase	ENO3		+	+	+		+	+	+				+		+		+	+		Glycolysis
P13942-8;P13942-6;P13942-7;P13942-4;P13942-5;P13942-2;P13942-3;P13942	P13942-8;P13942-6;P13942-7;P13942-4;P13942-5;P13942-2;P13942-3;P13942	Collagen alpha-2(XI) chain	COL11A2	+
P13987;P13987-2	P13987;P13987-2	CD59 glycoprotein	CD59	+	+	+	+	+	+	+	+	+	+	+	+	+	+	+	+
P14136;P14136-3;P14136-2	P14136;P14136-3;P14136-2	Glial fibrillary acidic protein	GFAP	+	+	+	+	+	+	+	+	+	+	+	+	+	+	+	+
P14151;P14151-2	P14151;P14151-2	L-selectin	SELL	+	+	+	+					+	+
P14174	P14174	Macrophage migration inhibitory factor	MIF	+	+	+	+	+	+	+	+	+	+	+	+	+	+	+	+
P14207;P41439	P14207;P41439	Folate receptor beta;Folate receptor gamma	FOLR2;FOLR3	+			+			+	+	+			+			+	+
P14209;P14209-3;P14209-2	P14209;P14209-3;P14209-2	CD99 antigen	CD99	+	+	+	+	+	+	+	+	+	+		+		+	+	+
P14314-2;P14314	P14314-2;P14314	Glucosidase 2 subunit beta	PRKCSH	+	+	+	+	+		+	+	+		+	+	+		+	+
P14317;P14317-2	P14317	Hematopoietic lineage cell-specific protein	HCLS1							+								+
P14324-2;P14324	P14324-2;P14324	Farnesyl pyrophosphate synthase	FDPS	+			+		+	+							+	+
P14384	P14384	Carboxypeptidase M	CPM			+		+		+	+							+
P14406	P14406	Cytochrome c oxidase subunit 7A2, mitochondrial	COX7A2					+	+	+	+						+	+	+
P14415	P14415	Sodium/potassium-transporting ATPase subunit beta-2	ATP1B2						+	+	+						+		+
P14543;P14543-2	P14543;P14543-2	Nidogen-1	NID1	+	+	+	+	+	+	+	+	+	+	+	+	+	+	+	+
P14550	P14550	Alcohol dehydrogenase [NADP(+)]	AKR1A1	+	+	+	+	+	+	+	+	+	+	+	+	+	+	+	+
P14618;P14618-3	P14618;P14618-3	Pyruvate kinase PKM	PKM	+	+	+	+	+	+	+	+	+	+	+	+	+	+	+	+	+		Glycolysis
P14618-2	P14618-2	Pyruvate kinase PKM	PKM	+	+	+	+	+	+	+	+	+	+	+	+	+	+	+	+	+		Glycolysis
P14621	P14621	Acylphosphatase-2	ACYP2	+	+					+	+	+							+
P14625;Q58FF3	P14625	Endoplasmin	HSP90B1	+	+	+	+	+	+	+	+	+	+	+	+	+	+	+	+
P14678-2;P63162;P14678;P63162-2;P14678-3	P14678-2;P63162;P14678;P63162-2;P14678-3	Small nuclear ribonucleoprotein-associated proteins B and B;Small nuclear ribonucleoprotein-associated protein N	SNRPB;SNRPN					+	+	+	+						+		+
P14735;P14735-2	P14735;P14735-2	Insulin-degrading enzyme	IDE				+		+	+								+
P14770	P14770	Platelet glycoprotein IX	GP9					+		+	+							+	+
P14780	P14780	Matrix metalloproteinase-9;67 kDa matrix metalloproteinase-9;82 kDa matrix metalloproteinase-9	MMP9	+	+	+	+		+		+	+	+	+	+		+		+
P14866;P14866-2	P14866;P14866-2	Heterogeneous nuclear ribonucleoprotein L	HNRNPL						+		+						+		+
P14868;P14868-2	P14868;P14868-2	Aspartate--tRNA ligase, cytoplasmic	DARS					+	+	+	+					+	+	+	+
P14920	P14920	D-amino-acid oxidase	DAO				+		+		+				+		+		+
P14923	P14923	Junction plakoglobin	JUP	+			+	+	+	+	+	+			+	+	+	+	+
P14927;P14927-2	P14927;P14927-2	Cytochrome b-c1 complex subunit 7	UQCRB							+	+								+	+				Respiratory
P15090	P15090	Fatty acid-binding protein, adipocyte	FABP4
P15104	P15104	Glutamine synthetase	GLUL		+	+	+	+	+	+	+			+	+		+	+	+
P15121;C9JRZ8;C9JRZ8-2	P15121	Aldose reductase	AKR1B1	+	+	+	+		+	+	+	+			+		+	+
P15144	P15144	Aminopeptidase N	ANPEP	+				+	+	+	+					+	+	+	+
P15151-3;P15151-2;P15151-4;P15151	P15151-3;P15151-2;P15151-4;P15151	Poliovirus receptor	PVR	+	+							+
P15153	P15153	Ras-related C3 botulinum toxin substrate 2	RAC2				+	+	+	+	+					+	+	+	+
P15169;CON__Q2KJ83	P15169	Carboxypeptidase N catalytic chain	CPN1	+	+	+	+	+	+	+	+	+	+	+	+	+	+		+
P15170-2;P15170-3;P15170;Q8IYD1	P15170-2;P15170-3;P15170;Q8IYD1	Eukaryotic peptide chain release factor GTP-binding subunit ERF3A;Eukaryotic peptide chain release factor GTP-binding subunit ERF3B	GSPT1;GSPT2					+		+	+					+		+	+
P15259	P15259	Phosphoglycerate mutase 2	PGAM2	+	+	+	+	+	+	+	+	+	+	+	+	+	+	+	+	+		Glycolysis
P15289-2;P15289	P15289-2;P15289	Arylsulfatase A;Arylsulfatase A component B;Arylsulfatase A component C	ARSA	+	+							+	+
P15291-2;P15291	P15291-2;P15291	Beta-1,4-galactosyltransferase 1;Lactose synthase A protein;N-acetyllactosamine synthase;Beta-N-acetylglucosaminylglycopeptide beta-1,4-galactosyltransferase;Beta-N-acetylglucosaminyl-glycolipid beta-1,4-galactosyltransferase;Processed beta-1,4-galactosyltransferase 1	B4GALT1	+	+	+	+	+	+	+	+	+	+	+	+		+	+	+
P15309-3;P15309;P15309-2	P15309-3;P15309;P15309-2	Prostatic acid phosphatase;PAPf39	ACPP			+	+								+
P15311	P15311	Ezrin	EZR	+	+	+	+	+	+	+	+	+	+	+	+	+	+	+	+
P15328;REV__P48380-3;REV__P48378-2;REV__P48380-2;REV__P48378;REV__P48380	P15328	Folate receptor alpha	FOLR1	+		+	+	+	+	+	+	+		+	+	+	+	+	+
P15374	P15374	Ubiquitin carboxyl-terminal hydrolase isozyme L3	UCHL3	+	+	+	+	+	+	+	+	+	+	+	+	+	+	+	+
P15502-13;P15502-2;P15502-1;P15502-4;P15502-10;P15502;P15502-9;P15502-7;P15502-6;P15502-12;P15502-5	P15502-13;P15502-2;P15502-1;P15502-4;P15502-10;P15502;P15502-9;P15502-7;P15502-6;P15502-12;P15502-5	Elastin	ELN	+		+		+	+	+	+		+	+			+	+	+
P15509-6;P15509-8;P15509-4;P15509-3;P15509-5;P15509;P15509-2;P15509-7	P15509-6;P15509-8;P15509-4;P15509-3;P15509-5;P15509;P15509-2;P15509-7	Granulocyte-macrophage colony-stimulating factor receptor subunit alpha	CSF2RA	+							+	+
P15529-15;P15529-12;P15529-14;P15529-11;P15529-13;P15529-10;P15529;P15529-9;P15529-7;P15529-8;P15529-4;P15529-6;P15529-3;P15529-5;P15529-2	P15529-15;P15529-12;P15529-14;P15529-11;P15529-13;P15529-10;P15529;P15529-9;P15529-7;P15529-8;P15529-4;P15529-6;P15529-3;P15529-5;P15529-2	Membrane cofactor protein	CD46						+	+							+	+
P15531;P15531-2	P15531;P15531-2	Nucleoside diphosphate kinase A	NME1	+	+	+	+	+	+	+	+			+	+	+	+	+	+
P15559-3;P15559-2;P15559	P15559-3;P15559-2;P15559	NAD(P)H dehydrogenase [quinone] 1	NQO1					+	+	+	+						+	+	+
P15586-2;P15586	P15586-2;P15586	N-acetylglucosamine-6-sulfatase	GNS	+			+	+		+		+	+
P15822	P15822	Zinc finger protein 40	HIVEP1				+								+
P15880	P15880	40S ribosomal protein S2	RPS2					+	+		+						+		+
P15907;P15907-2	P15907;P15907-2	Beta-galactoside alpha-2,6-sialyltransferase 1	ST6GAL1							+	+								+
P15924;P15924-3;P15924-2	P15924;P15924-3;P15924-2	Desmoplakin	DSP	+			+	+	+	+	+	+			+	+	+	+	+
P15954	P15954	Cytochrome c oxidase subunit 7C, mitochondrial	COX7C							+	+							+	+
P16035	P16035	Metalloproteinase inhibitor 2	TIMP2	+	+	+	+		+	+		+	+	+	+		+
P16070;P16070-16;P16070-5;P16070-7;P16070-3;P16070-4;P16070-6;P16070-17;P16070-8;P16070-10;P16070-11;P16070-13;P16070-14;P16070-12;P16070-18;P16070-15;P16070-9;P16070-19	P16070;P16070-16;P16070-5;P16070-7;P16070-3;P16070-4;P16070-6;P16070-17;P16070-8;P16070-10;P16070-11;P16070-13;P16070-14;P16070-12;P16070-18	CD44 antigen	CD44	+	+	+	+	+	+	+	+	+	+	+	+	+	+	+	+
P16083	P16083	Ribosyldihydronicotinamide dehydrogenase [quinone]	NQO2	+			+		+	+	+				+			+
P16104	P16104	Histone H2AX	H2AFX		+		+	+	+	+	+				+		+		+
P16112;P16112-2;P16112-3	P16112;P16112-2;P16112-3	Aggrecan core protein;Aggrecan core protein 2	ACAN				+	+		+					+
P16150	P16150	Leukosialin	SPN					+	+	+	+							+
P16152;P16152-2	P16152;P16152-2	Carbonyl reductase [NADPH] 1	CBR1	+	+	+	+	+	+	+	+	+	+	+	+	+	+	+	+
P16157-10;P16157-8;P16157-5;P16157-16;P16157-3;P16157;P16157-12;P16157-14;P16157-21;P16157-2	P16157-10;P16157-8;P16157-5;P16157-16;P16157-3;P16157;P16157-12;P16157-14;P16157-21;P16157-2	Ankyrin-1	ANK1	+	+		+	+	+	+	+	+	+		+	+	+	+	+
P16157-11;P16157-9;P16157-6;P16157-7;P16157-4;P16157-13;P16157-15	P16157-11;P16157-9;P16157-6;P16157-7;P16157-4;P16157-13;P16157-15	Ankyrin-1	ANK1							+	+								+
P16234;P16234-3;P16234-2	P16234;P16234-3;P16234-2	Platelet-derived growth factor receptor alpha	PDGFRA			+	+							+						+
P16278;P16278-3;P16278-2	P16278;P16278-3;P16278-2	Beta-galactosidase	GLB1			+	+
P16284-3;P16284-6;P16284;P16284-5;P16284-4;P16284-2	P16284-3;P16284-6;P16284;P16284-5;P16284-4;P16284-2	Platelet endothelial cell adhesion molecule	PECAM1							+	+						+	+	+
P16401	P16401	Histone H1.5	HIST1H1B	+	+		+	+	+	+	+				+	+	+	+	+
P16435	P16435	NADPH--cytochrome P450 reductase	POR							+	+								+
P16444	P16444	Dipeptidase 1	DPEP1							+								+
P16452-2;P16452;P16452-3	P16452-2;P16452;P16452-3	Erythrocyte membrane protein band 4.2	EPB42	+	+			+	+	+	+					+	+	+	+
P16499	P16499	Rod cGMP-specific 3,5-cyclic phosphodiesterase subunit alpha	PDE6A		+
P16519-2;P16519-3;P16519	P16519-2;P16519-3;P16519	Neuroendocrine convertase 2	PCSK2			+	+	+					+	+	+	+
P16520-2;P16520	P16520-2;P16520	Guanine nucleotide-binding protein G(I)/G(S)/G(T) subunit beta-3	GNB3								+
P16615-5;P16615-2;P16615-3;P16615;P16615-4	P16615-5;P16615-2;P16615-3;P16615;P16615-4	Sarcoplasmic/endoplasmic reticulum calcium ATPase 2	ATP2A2						+	+	+						+		+
P16671-3;P16671;P16671-4;P16671-2	P16671-3;P16671;P16671-4	Platelet glycoprotein 4	CD36					+		+						+		+
P16870-2;P16870	P16870-2;P16870	Carboxypeptidase E	CPE	+	+	+	+	+	+	+	+	+	+	+	+	+	+	+	+
P16885	P16885	1-phosphatidylinositol 4,5-bisphosphate phosphodiesterase gamma-2	PLCG2	+	+	+						+	+	+
P16930;P16930-2	P16930;P16930-2	Fumarylacetoacetase	FAH	+	+							+	+
P16949;P16949-2	P16949;P16949-2	Stathmin	STMN1	+	+	+				+	+	+	+	+				+	+
P17050	P17050	Alpha-N-acetylgalactosaminidase	NAGA			+	+								+
P17066	P17066	Heat shock 70 kDa protein 6	HSPA6	+	+	+	+	+	+	+	+	+	+		+	+	+	+	+
P17174;P17174-2	P17174;P17174-2	Aspartate aminotransferase, cytoplasmic	GOT1	+	+	+	+	+	+	+	+	+	+	+	+	+	+	+	+
P17213	P17213	Bactericidal permeability-increasing protein	BPI						+		+								+
P17252	P17252	Protein kinase C alpha type	PRKCA								+									+
P17301	P17301	Integrin alpha-2	ITGA2							+	+							+
P17302	P17302	Gap junction alpha-1 protein	GJA1					+	+	+	+					+	+	+	+
P17480-2;P17480	P17480-2;P17480	Nucleolar transcription factor 1	UBTF						+		+
P17535	P17535	Transcription factor jun-D	JUND										+
P17540	P17540	Creatine kinase S-type, mitochondrial	CKMT2				+								+
P17568	P17568	NADH dehydrogenase [ubiquinone] 1 beta subcomplex subunit 7	NDUFB7								+									+				Respiratory
P17600-2;P17600	P17600-2;P17600	Synapsin-1	SYN1	+					+	+	+
P17612-2;P17612	P17612-2;P17612	cAMP-dependent protein kinase catalytic subunit alpha	PRKACA						+	+	+						+	+	+	+
P17655-2;P17655	P17655-2;P17655	Calpain-2 catalytic subunit	CAPN2						+		+
P17661	P17661	Desmin	DES		+		+		+		+				+		+
P17677;P17677-2	P17677;P17677-2	Neuromodulin	GAP43	+	+	+	+	+	+	+	+	+	+		+	+	+	+	+
P17812;P17812-2	P17812;P17812-2	CTP synthase 1	CTPS1								+
P17813-2;P17813	P17813-2;P17813	Endoglin	ENG							+	+							+
P17844-2;P17844	P17844-2;P17844	Probable ATP-dependent RNA helicase DDX5	DDX5						+		+						+		+
P17858;P17858-2	P17858;P17858-2	ATP-dependent 6-phosphofructokinase, liver type	PFKL					+	+	+	+					+	+	+	+	+		Glycolysis
P17900	P17900	Ganglioside GM2 activator;Ganglioside GM2 activator isoform short	GM2A	+	+	+	+	+	+	+	+	+	+	+	+		+	+	+
P17927;Q2VPA4-3;Q2VPA4	P17927	Complement receptor type 1	CR1							+	+							+	+
P17931	P17931	Galectin-3	LGALS3	+		+	+	+	+	+	+	+	+	+	+	+	+	+	+
P17936;P17936-2	P17936;P17936-2	Insulin-like growth factor-binding protein 3	IGFBP3	+	+	+	+	+	+	+	+	+	+	+	+		+	+	+
P17947;P17947-2	P17947;P17947-2	Transcription factor PU.1	SPI1
P17980	P17980	26S protease regulatory subunit 6A	PSMC3						+	+	+					+	+	+	+
P17987	P17987	T-complex protein 1 subunit alpha	TCP1		+			+	+	+	+					+	+	+	+
P18054	P18054	Arachidonate 12-lipoxygenase, 12S-type	ALOX12								+
P18065	P18065	Insulin-like growth factor-binding protein 2	IGFBP2	+	+	+	+	+	+	+	+	+	+	+	+	+	+	+	+
P18075	P18075	Bone morphogenetic protein 7	BMP7			+	+							+
P18084	P18084	Integrin beta-5	ITGB5					+	+	+	+					+	+	+	+
P18085	P18085	ADP-ribosylation factor 4	ARF4					+	+	+	+						+	+	+
P18124	P18124	60S ribosomal protein L7	RPL7						+		+						+
P18206-2;P18206	P18206-2;P18206	Vinculin	VCL	+	+	+	+	+	+	+	+	+	+	+	+		+	+	+
P18206-3	P18206-3	Vinculin	VCL	+
P18428	P18428	Lipopolysaccharide-binding protein	LBP	+	+	+	+	+	+	+	+	+	+	+	+	+	+	+	+
P18440	P18440	Arylamine N-acetyltransferase 1	NAT1
P18510-4;P18510-2;P18510;P18510-3	P18510-4;P18510-2;P18510;P18510-3	Interleukin-1 receptor antagonist protein	IL1RN	+								+
P18577;P18577-9;P18577-8;P18577-7;P18577-11;P18577-2;P18577-5;P18577-6;P18577-14;P18577-4;P18577-10	P18577;P18577-9;P18577-8;P18577-7;P18577-11;P18577-2;P18577-5;P18577-6	Blood group Rh(CE) polypeptide	RHCE					+	+	+	+					+	+	+	+
P18621-2;P18621;P18621-3	P18621-2;P18621;P18621-3	60S ribosomal protein L17	RPL17						+	+	+						+		+
P18669;Q8N0Y7	P18669	Phosphoglycerate mutase 1	PGAM1	+	+	+	+	+	+	+	+	+	+	+	+	+	+	+	+	+		Glycolysis
P18859;P18859-2	P18859;P18859-2	ATP synthase-coupling factor 6, mitochondrial	ATP5J							+	+								+
P19021-4;P19021-3;P19021-6;P19021;P19021-5;P19021-2	P19021-4;P19021-3;P19021-6;P19021;P19021-5;P19021-2	Peptidyl-glycine alpha-amidating monooxygenase;Peptidylglycine alpha-hydroxylating monooxygenase;Peptidyl-alpha-hydroxyglycine alpha-amidating lyase	PAM	+	+	+	+	+	+	+	+	+	+	+	+		+	+	+
P19022;P19022-2	P19022;P19022-2	Cadherin-2	CDH2	+	+	+	+	+	+	+	+	+	+	+	+	+	+	+	+
P19086	P19086	Guanine nucleotide-binding protein G(z) subunit alpha	GNAZ					+	+	+	+						+		+
P19237	P19237	Troponin I, slow skeletal muscle	TNNI1		+		+		+						+
P19256-2;P19256-3;P19256	P19256-2;P19256-3;P19256	Lymphocyte function-associated antigen 3	CD58					+	+	+	+						+	+	+
P19320;P19320-2;P19320-3	P19320;P19320-2;P19320-3	Vascular cell adhesion protein 1	VCAM1	+	+	+	+			+		+	+	+	+			+
P19338;REV__P19338	P19338	Nucleolin	NCL		+		+	+	+	+	+				+		+	+	+
P19367-3;P19367-4;P19367-2;P19367;Q2TB90	P19367-3;P19367-4;P19367-2;P19367	Hexokinase-1	HK1				+		+	+	+						+		+	+		Glycolysis
P19397	P19397	Leukocyte surface antigen CD53	CD53					+	+	+	+					+	+	+	+
P19404	P19404	NADH dehydrogenase [ubiquinone] flavoprotein 2, mitochondrial	NDUFV2								+									+				Respiratory
P19440;P36268-2;A6NGU5;P36268;P36268-3;Q14390;P19440-3;B5MD39;P19440-2	P19440;P36268-2;A6NGU5;P36268;P36268-3	Gamma-glutamyltranspeptidase 1;Gamma-glutamyltranspeptidase 1 heavy chain;Gamma-glutamyltranspeptidase 1 light chain;Inactive gamma-glutamyltranspeptidase 2;Putative gamma-glutamyltranspeptidase 3;Putative gamma-glutamyltranspeptidase 3 heavy chain;Putative gamma-glutamyltranspeptidase 3 light chain	GGT1;GGT2;GGT3P						+
P19525-2;P19525	P19525-2;P19525	Interferon-induced, double-stranded RNA-activated protein kinase	EIF2AK2								+									+
P19622	P19622	Homeobox protein engrailed-2	EN2
P19652	P19652	Alpha-1-acid glycoprotein 2	ORM2	+	+	+	+	+	+	+	+	+	+	+	+		+	+	+
P19823;CON__Q9TRI1	P19823	Inter-alpha-trypsin inhibitor heavy chain H2	ITIH2	+	+	+	+	+	+	+	+	+	+	+	+	+	+	+	+
P19827;P19827-2;P19827-3	P19827;P19827-2;P19827-3	Inter-alpha-trypsin inhibitor heavy chain H1	ITIH1	+	+	+	+	+	+	+	+	+	+	+	+	+	+	+	+
P19835;P19835-2	P19835;P19835-2	Bile salt-activated lipase	CEL	+	+	+	+				+	+	+	+	+
P19838;P19838-2	P19838;P19838-2	Nuclear factor NF-kappa-B p105 subunit;Nuclear factor NF-kappa-B p50 subunit	NFKB1
P19878-3;P19878;P19878-2;P19878-4;Q15776-2;Q15776	P19878-3;P19878;P19878-2;P19878-4	Neutrophil cytosol factor 2	NCF2								+
P19971;P19971-2	P19971;P19971-2	Thymidine phosphorylase	TYMP	+		+	+	+	+	+	+			+	+	+	+	+	+
P20020-6;P20020;P20020-4;P20020-1;P20020-5;P20020-2	P20020-6;P20020;P20020-4;P20020-1;P20020-5;P20020-2	Plasma membrane calcium-transporting ATPase 1	ATP2B1					+	+	+	+					+	+	+	+
P20036	P20036	HLA class II histocompatibility antigen, DP alpha 1 chain	HLA-DPA1			+		+	+	+	+					+	+	+	+
P20042	P20042	Eukaryotic translation initiation factor 2 subunit 2	EIF2S2								+								+
P20061	P20061	Transcobalamin-1	TCN1	+	+			+				+
P20062;P20062-2	P20062;P20062-2	Transcobalamin-2	TCN2	+	+	+	+	+	+	+	+	+	+	+	+	+	+	+	+
P20073-2;P20073	P20073-2;P20073	Annexin A7	ANXA7	+				+	+	+	+					+	+	+	+
P20138-2;P20138	P20138-2;P20138	Myeloid cell surface antigen CD33	CD33
P20160	P20160	Azurocidin	AZU1		+	+	+	+	+	+	+		+	+	+	+	+	+	+
P20292	P20292	Arachidonate 5-lipoxygenase-activating protein	ALOX5AP						+	+	+						+	+	+
P20336	P20336	Ras-related protein Rab-3A	RAB3A
P61018;P20338;P61018-2	P61018;P20338;P61018-2	Ras-related protein Rab-4B;Ras-related protein Rab-4A	RAB4B;RAB4A								+								+
P20339-2;P20339	P20339-2;P20339	Ras-related protein Rab-5A	RAB5A						+	+	+						+	+	+
P20340-2;P20340;P20340-4;Q53S08;P20340-3;Q14964;Q9H0N0	P20340-2;P20340;P20340-4	Ras-related protein Rab-6A	RAB6A								+
P20366-4;P20366-2;P20366-3;P20366	P20366-4;P20366-2;P20366-3;P20366	Protachykinin-1;Substance P;Neurokinin A;Neuropeptide K;Neuropeptide gamma;C-terminal-flanking peptide	TAC1	+		+				+		+	+	+
P20396	P20396	Pro-thyrotropin-releasing hormone;Thyrotropin-releasing hormone	TRH	+		+		+		+				+				+
P20472	P20472	Parvalbumin alpha	PVALB	+	+							+	+
P20618	P20618	Proteasome subunit beta type-1	PSMB1	+			+		+	+	+				+		+	+	+
P20645	P20645	Cation-dependent mannose-6-phosphate receptor	M6PR							+	+							+	+
P20674	P20674	Cytochrome c oxidase subunit 5A, mitochondrial	COX5A				+		+	+	+				+		+		+
P20700	P20700	Lamin-B1	LMNB1	+	+		+		+		+	+			+		+		+	+
P20701-2;P20701;P20701-3	P20701-2;P20701;P20701-3	Integrin alpha-L	ITGAL					+	+	+	+						+	+	+
P20702;Q13349	P20702	Integrin alpha-X	ITGAX					+	+	+	+					+		+	+
P20742;P20742-2	P20742;P20742-2	Pregnancy zone protein	PZP	+			+								+
P20774	P20774	Mimecan	OGN	+	+	+	+	+	+	+	+	+	+	+	+		+	+	+
P20794-3;P20794;P20794-2	P20794-3;P20794;P20794-2	Serine/threonine-protein kinase MAK	MAK					+	+	+	+						+			+
P20810-9;P20810-5;P20810-10;P20810-7;P20810-6;P20810-3;P20810-4;P20810-8;P20810-2;P20810	P20810-9;P20810-5;P20810-10;P20810-7;P20810-6;P20810-3;P20810-4;P20810-8;P20810-2;P20810	Calpastatin	CAST	+					+	+	+						+		+
P20827;P20827-2	P20827	Ephrin-A1;Ephrin-A1, secreted form	EFNA1	+	+
P20851-2;P20851	P20851-2;P20851	C4b-binding protein beta chain	C4BPB	+	+	+	+	+	+	+	+	+	+	+	+	+	+		+
P20908	P20908	Collagen alpha-1(V) chain	COL5A1	+	+	+	+	+	+	+		+	+	+	+	+	+	+
P20908-2	P20908-2	Collagen alpha-1(V) chain	COL5A1
P20916-2;P20916-3;P20916	P20916-2;P20916-3;P20916	Myelin-associated glycoprotein	MAG	+	+	+	+				+	+	+	+	+
P20929-3;P20929-2;P20929-4;P20929	P20929-3;P20929-2;P20929-4;P20929	Nebulin	NEB	+			+	+	+		+				+	+	+		+
P20933	P20933	N(4)-(beta-N-acetylglucosaminyl)-L-asparaginase;Glycosylasparaginase alpha chain;Glycosylasparaginase beta chain	AGA										+
P20962	P20962	Parathymosin	PTMS		+		+	+		+	+				+			+	+
P21246	P21246	Pleiotrophin	PTN			+	+	+	+	+				+	+	+	+	+
P21266	P21266	Glutathione S-transferase Mu 3	GSTM3	+	+		+	+	+	+	+		+		+	+	+	+	+
P21281;P15313	P21281	V-type proton ATPase subunit B, brain isoform	ATP6V1B2	+	+	+	+		+	+	+			+	+		+	+	+
P21291	P21291	Cysteine and glycine-rich protein 1	CSRP1		+		+		+	+	+				+		+		+
P21333-2;P21333	P21333-2;P21333	Filamin-A	FLNA	+	+	+	+	+	+	+	+	+	+	+	+	+	+	+	+
P21397-2;P21397	P21397-2;P21397	Amine oxidase [flavin-containing] A	MAOA								+								+
P21399	P21399	Cytoplasmic aconitate hydratase	ACO1				+	+	+		+				+	+	+
P21462	P21462	fMet-Leu-Phe receptor	FPR1					+		+	+								+
P21579	P21579	Synaptotagmin-1	SYT1					+		+								+
P21589;P21589-2	P21589;P21589-2	5-nucleotidase	NT5E					+	+	+	+						+	+	+
P21695;P21695-2	P21695;P21695-2	Glycerol-3-phosphate dehydrogenase [NAD(+)], cytoplasmic	GPD1						+								+
P21730	P21730	C5a anaphylatoxin chemotactic receptor 1	C5AR1					+	+	+	+						+	+	+
P21741;P21741-2	P21741;P21741-2	Midkine	MDK				+	+	+						+	+	+
P21757;P21757-2;P21757-3	P21757;P21757-2;P21757-3	Macrophage scavenger receptor types I and II	MSR1			+	+	+	+	+	+			+	+			+	+
P21796	P21796	Voltage-dependent anion-selective channel protein 1	VDAC1					+	+	+	+						+	+	+
P21802-16;P21802-2;P21802;P21802-5;P21802-6;P21802-8;P21802-23;P21802-19;P21802-15;P21802-17;P21802-18;P21802-3;P21802-14;P21802-21;P21802-20;P21802-4;P21802-22	P21802-16;P21802-2;P21802;P21802-5;P21802-6;P21802-8;P21802-23;P21802-19;P21802-15;P21802-17;P21802-18;P21802-3;P21802-14	Fibroblast growth factor receptor 2	FGFR2	+		+						+	+							+
P21810	P21810	Biglycan	BGN	+	+	+	+	+	+		+		+	+	+	+	+
P21815	P21815	Bone sialoprotein 2	IBSP	+						+	+	+						+	+
P21926	P21926	CD9 antigen	CD9	+		+	+	+	+	+	+				+	+	+	+	+
P21964-2;P21964	P21964-2;P21964	Catechol O-methyltransferase	COMT						+		+						+		+
P21980;P21980-2;P21980-3	P21980;P21980-2	Protein-glutamine gamma-glutamyltransferase 2	TGM2	+				+	+	+	+					+	+	+	+
P22003-2;P22003	P22003-2;P22003	Bone morphogenetic protein 5	BMP5					+		+	+
P22004	P22004	Bone morphogenetic protein 6	BMP6	+								+
P22061;P22061-2	P22061;P22061-2	Protein-L-isoaspartate(D-aspartate) O-methyltransferase	PCMT1	+	+	+	+	+	+	+	+	+	+	+	+	+	+	+	+
P22102;P22102-2	P22102	Trifunctional purine biosynthetic protein adenosine-3;Phosphoribosylamine--glycine ligase;Phosphoribosylformylglycinamidine cyclo-ligase;Phosphoribosylglycinamide formyltransferase	GART						+	+	+						+	+
P22105-1;P22105;P22105-4;P22105-2;Q16473	P22105-1;P22105;P22105-4	Tenascin-X	TNXB	+	+	+	+	+	+	+		+	+	+	+	+	+
P22234;P22234-2	P22234;P22234-2	Multifunctional protein ADE2;Phosphoribosylaminoimidazole-succinocarboxamide synthase;Phosphoribosylaminoimidazole carboxylase	PAICS						+	+	+						+	+	+
P22303-4;P22303;P22303-2;P22303-3;Q5XG92-4;Q5XG92-6;Q5XG92-2;O00748-2;Q5XG92;O00748-5	P22303-4;P22303;P22303-2;P22303-3	Acetylcholinesterase	ACHE						+	+	+							+	+
P22304;P22304-3;P22304-2	P22304	Iduronate 2-sulfatase;Iduronate 2-sulfatase 42 kDa chain;Iduronate 2-sulfatase 14 kDa chain	IDS	+	+	+	+					+	+	+	+
P22307-6;P22307-2;P22307-4;P22307-7;P22307-8;P22307	P22307-6;P22307-2;P22307-4;P22307-7;P22307-8;P22307	Non-specific lipid-transfer protein	SCP2								+								+
P22314-2;P22314	P22314-2;P22314	Ubiquitin-like modifier-activating enzyme 1	UBA1	+	+	+	+	+	+	+	+			+	+	+	+	+	+
P22352;P59796;O75715	P22352	Glutathione peroxidase 3	GPX3	+	+	+	+	+	+	+	+	+	+	+	+		+		+
P22392-2;P22392;O60361	P22392-2;P22392;O60361	Nucleoside diphosphate kinase B;Putative nucleoside diphosphate kinase	NME2;NME2P1	+	+	+	+	+	+	+	+	+	+	+	+	+	+	+	+
P22413	P22413	Ectonucleotide pyrophosphatase/phosphodiesterase family member 1;Alkaline phosphodiesterase I;Nucleotide pyrophosphatase	ENPP1
P22466	P22466	Galanin peptides;Galanin;Galanin message-associated peptide	GAL
P22626-2;P22626	P22626-2;P22626	Heterogeneous nuclear ribonucleoproteins A2/B1	HNRNPA2B1		+	+	+		+	+	+			+	+		+	+	+
P22676	P22676	Calretinin	CALB2	+	+	+	+					+		+	+
P22692;P22692-2	P22692;P22692-2	Insulin-like growth factor-binding protein 4	IGFBP4	+	+	+	+					+	+	+	+
P22694-4;P22694-3;P22694;P22694-5;P22694-7;P22694-6;P22694-9;P22694-2;P22694-10;P22694-8	P22694-4;P22694-3;P22694;P22694-5;P22694-7;P22694-6;P22694-9;P22694-2;P22694-10;P22694-8	cAMP-dependent protein kinase catalytic subunit beta	PRKACB								+									+
P22695	P22695	Cytochrome b-c1 complex subunit 2, mitochondrial	UQCRC2						+	+	+						+	+	+	+				Respiratory
P22732;REV__Q9H1R3	P22732	Solute carrier family 2, facilitated glucose transporter member 5	SLC2A5					+	+	+	+						+	+	+	+
P22735-2;P22735	P22735-2;P22735	Protein-glutamine gamma-glutamyltransferase K	TGM1
P22736;P22736-2	P22736;P22736-2	Nuclear receptor subfamily 4 group A member 1	NR4A1
P22748;P22748-2	P22748	Carbonic anhydrase 4	CA4								+								+
P22792	P22792	Carboxypeptidase N subunit 2	CPN2	+	+	+	+	+	+	+	+	+	+	+	+		+		+
P22891;P22891-2	P22891;P22891-2	Vitamin K-dependent protein Z	PROZ	+	+	+	+	+		+	+			+	+	+		+	+
P22894	P22894	Neutrophil collagenase	MMP8		+
P22897;P22897-2	P22897	Macrophage mannose receptor 1	MRC1		+								+
P23083	P23083	Ig heavy chain V-I region V35		+	+	+		+				+	+			+
P23141-3;P23141;P23141-2	P23141-3;P23141;P23141-2	Liver carboxylesterase 1	CES1								+
P23142;P23142-2;P23142-3	P23142;P23142-2;P23142-3	Fibulin-1	FBLN1	+	+	+	+	+	+	+	+	+	+	+	+	+	+	+	+
P23142-4	P23142-4	Fibulin-1	FBLN1	+	+	+	+	+	+	+	+	+	+	+	+	+	+	+	+
P23219-4;P23219-3;P23219-2;P23219;P23219-6;P23219-5	P23219-4;P23219-3;P23219-2;P23219;P23219-6;P23219-5	Prostaglandin G/H synthase 1	PTGS1								+								+
P23229-4;P23229-2;P23229-9;P23229-6;P23229-5;P23229-3;P23229;P23229-7	P23229-4;P23229-2;P23229-9;P23229-6;P23229-5;P23229-3;P23229;P23229-7	Integrin alpha-6;Integrin alpha-6 heavy chain;Integrin alpha-6 light chain;Processed integrin alpha-6	ITGA6					+	+	+	+						+	+	+
P23246;P23246-2	P23246;P23246-2	Splicing factor, proline- and glutamine-rich	SFPQ								+
P23276	P23276	Kell blood group glycoprotein	KEL						+	+	+						+	+	+
P23284	P23284	Peptidyl-prolyl cis-trans isomerase B	PPIB	+	+	+	+	+	+	+	+	+	+	+	+	+	+	+	+
P23297	P23297	Protein S100-A1	S100A1	+	+	+	+		+		+	+		+	+		+
P23368;P23368-2	P23368;P23368-2	NAD-dependent malic enzyme, mitochondrial	ME2							+	+							+	+
P23381;P23381-2	P23381;P23381-2	Tryptophan--tRNA ligase, cytoplasmic;T1-TrpRS;T2-TrpRS	WARS	+		+	+	+	+	+	+	+		+	+	+	+	+	+
P23396;P23396-2	P23396;P23396-2	40S ribosomal protein S3	RPS3						+	+	+						+	+	+
P23435;Q8IUK8	P23435	Cerebellin-1;Cerebellin;[des-Ser1]-cerebellin	CBLN1		+		+				+				+
P23458;P29597	P23458	Tyrosine-protein kinase JAK1	JAK1							+	+							+		+
P23468-7;P23468-5;P23468-6;P23468;P23468-4;P23468-2;P23468-3	P23468-7;P23468-5;P23468-6;P23468;P23468-4;P23468-2;P23468-3	Receptor-type tyrosine-protein phosphatase delta	PTPRD	+	+	+	+					+	+	+	+
P23469-3;P23469-2;P23469	P23469-3;P23469-2;P23469	Receptor-type tyrosine-protein phosphatase epsilon	PTPRE					+			+
P23470-2;P23470	P23470-2;P23470	Receptor-type tyrosine-protein phosphatase gamma	PTPRG	+	+	+	+			+		+	+
P23471;P23471-2;P23471-3	P23471;P23471-2;P23471-3	Receptor-type tyrosine-protein phosphatase zeta	PTPRZ1	+	+	+	+	+	+	+	+	+	+	+	+	+		+	+
P23515	P23515	Oligodendrocyte-myelin glycoprotein	OMG	+	+	+	+	+		+	+	+	+	+	+			+	+
P23526;P23526-2	P23526;P23526-2	Adenosylhomocysteinase	AHCY	+	+	+	+	+	+	+	+				+	+	+	+	+	+	metabolis
P23528	P23528	Cofilin-1	CFL1	+	+	+	+	+	+	+	+	+	+	+	+	+	+	+	+
P23560;P23560-2;P23560-3;P23560-5;P23560-4	P23560;P23560-2;P23560-3;P23560-5;P23560-4	Brain-derived neurotrophic factor	BDNF	+	+							+	+
P23582	P23582	C-type natriuretic peptide;CNP-22;CNP-29;CNP-53	NPPC	+	+							+	+
P23588;P23588-2	P23588;P23588-2	Eukaryotic translation initiation factor 4B	EIF4B	+	+
P23634-7;P23634-6;P23634-8;P23634;P23634-5;P23634-4;P23634-3;P23634-2	P23634-7;P23634-6;P23634-8;P23634;P23634-5;P23634-4;P23634-3;P23634-2	Plasma membrane calcium-transporting ATPase 4	ATP2B4						+	+	+						+	+	+
P23677	P23677	Inositol-trisphosphate 3-kinase A	ITPKA			+								+
P23919;P23919-2	P23919;P23919-2	Thymidylate kinase	DTYMK						+	+	+							+	+
P23921	P23921	Ribonucleoside-diphosphate reductase large subunit	RRM1						+	+							+	+
P24043	P24043	Laminin subunit alpha-2	LAMA2	+	+	+	+	+	+			+		+	+	+	+
P24071-10;P24071;P24071-7;P24071-8;P24071-5;P24071-4;P24071-11;P24071-2;P24071-6;P24071-9;P24071-3	P24071-10;P24071;P24071-7;P24071-8;P24071-5;P24071-4;P24071-11;P24071-2;P24071-6	Immunoglobulin alpha Fc receptor	FCAR						+	+	+								+
P24158	P24158	Myeloblastin	PRTN3		+	+	+	+	+	+	+	+	+	+	+	+	+	+	+
P24298;Q8TD30	P24298;Q8TD30	Alanine aminotransferase 1;Alanine aminotransferase 2	GPT;GPT2						+								+
P24310	P24310	Cytochrome c oxidase subunit 7A1, mitochondrial	COX7A1								+
P24387	P24387	Corticotropin-releasing factor-binding protein	CRHBP			+	+				+		+	+	+
P24534	P24534	Elongation factor 1-beta	EEF1B2	+	+	+	+		+	+	+			+	+		+		+
P24539	P24539	ATP synthase F(0) complex subunit B1, mitochondrial	ATP5F1							+	+								+
P24557-4;P24557;P24557-3;P24557-2	P24557-4;P24557;P24557-3;P24557-2	Thromboxane-A synthase	TBXAS1								+								+
P24592	P24592	Insulin-like growth factor-binding protein 6	IGFBP6	+	+	+	+	+	+	+	+	+	+	+	+			+
P24593	P24593	Insulin-like growth factor-binding protein 5	IGFBP5	+	+	+	+	+		+	+	+	+	+	+	+		+	+
P24666;P24666-4	P24666;P24666-4	Low molecular weight phosphotyrosine protein phosphatase	ACP1						+	+	+						+	+	+
P24752;P24752-2	P24752;P24752-2	Acetyl-CoA acetyltransferase, mitochondrial	ACAT1						+	+	+						+		+
P24821;P24821-4;P24821-3;P24821-2;P24821-5;P24821-6	P24821;P24821-4;P24821-3;P24821-2;P24821-5;P24821-6	Tenascin	TNC	+	+	+	+	+	+	+	+	+	+	+	+	+	+	+	+
P24844;P24844-2	P24844;P24844-2	Myosin regulatory light polypeptide 9	MYL9								+
P24855	P24855	Deoxyribonuclease-1	DNASE1
P24928	P24928	DNA-directed RNA polymerase II subunit RPB1	POLR2A	+
P24941-2;P24941	P24941-2;P24941	Cyclin-dependent kinase 2	CDK2					+	+		+					+	+		+	+
P25090	P25090	N-formyl peptide receptor 2	FPR2						+	+	+						+		+
P25098;P35626	P25098;P35626	Beta-adrenergic receptor kinase 1;Beta-adrenergic receptor kinase 2	ADRBK1;ADRBK2						+											+
P25311	P25311	Zinc-alpha-2-glycoprotein	AZGP1	+	+	+	+	+	+	+	+	+	+	+	+		+	+	+
P25325;P25325-2	P25325;P25325-2	3-mercaptopyruvate sulfurtransferase	MPST				+	+	+	+	+				+	+	+	+	+
P25398	P25398	40S ribosomal protein S12	RPS12								+
P25685;P25685-2	P25685;P25685-2	DnaJ homolog subfamily B member 1	DNAJB1
P25686-2;P25686	P25686-2;P25686	DnaJ homolog subfamily B member 2	DNAJB2								+								+
P25705;P25705-2;P25705-3	P25705;P25705-2;P25705-3	ATP synthase subunit alpha, mitochondrial	ATP5A1			+	+	+	+	+	+			+	+	+	+	+	+
P25713	P25713	Metallothionein-3	MT3	+	+							+
P25774-2;P25774	P25774-2;P25774	Cathepsin S	CTSS	+	+	+						+
P25786;P25786-2	P25786;P25786-2	Proteasome subunit alpha type-1	PSMA1	+	+		+	+	+	+	+	+	+		+		+	+	+
P25787	P25787	Proteasome subunit alpha type-2	PSMA2	+	+		+		+	+	+	+			+		+		+
P25788-2;P25788	P25788-2;P25788	Proteasome subunit alpha type-3	PSMA3	+			+		+	+	+	+			+	+	+	+	+
P25789	P25789	Proteasome subunit alpha type-4	PSMA4	+	+				+	+	+					+	+	+	+
P25815	P25815	Protein S100-P	S100P		+		+		+	+	+		+				+		+
P25940	P25940	Collagen alpha-3(V) chain	COL5A3					+	+							+
P26006;P26006-1	P26006;P26006-1	Integrin alpha-3;Integrin alpha-3 heavy chain;Integrin alpha-3 light chain	ITGA3							+								+
P26022	P26022	Pentraxin-related protein PTX3	PTX3	+		+		+	+	+	+					+	+
P26038;REV__Q92752;REV__Q92752-2	P26038	Moesin	MSN	+	+	+	+	+	+	+	+	+	+	+	+	+	+	+	+
P26196	P26196	Probable ATP-dependent RNA helicase DDX6	DDX6						+		+						+		+
P26232-3;P26232-2;P26232-5;P26232;P26232-4;P26232-6	P26232-3;P26232-2;P26232-5;P26232	Catenin alpha-2	CTNNA2						+		+
P26368-2;P26368	P26368-2;P26368	Splicing factor U2AF 65 kDa subunit	U2AF2		+		+		+	+	+				+		+		+
P26373;P26373-2	P26373;P26373-2	60S ribosomal protein L13	RPL13						+	+	+						+		+
P26447	P26447	Protein S100-A4	S100A4	+	+	+	+	+	+	+	+	+	+	+	+	+	+	+	+
P26572	P26572	Alpha-1,3-mannosyl-glycoprotein 2-beta-N-acetylglucosaminyltransferase	MGAT1	+		+	+	+	+	+	+	+		+	+	+	+	+	+
P26583	P26583	High mobility group protein B2	HMGB2		+		+	+	+	+	+				+		+	+	+
P26599;P26599-2;P26599-3;O95758-7;O95758-6;O95758-2;O95758;O95758-5;O95758-4	P26599;P26599-2;P26599-3	Polypyrimidine tract-binding protein 1	PTBP1	+	+				+	+	+							+	+
P26639;P26639-2	P26639;P26639-2	Threonine--tRNA ligase, cytoplasmic	TARS						+		+						+		+
P26641;P26641-2	P26641;P26641-2	Elongation factor 1-gamma	EEF1G	+		+	+	+	+	+	+			+	+	+	+	+	+
P26717;Q07444;Q07444-2	P26717;Q07444;Q07444-2	NKG2-C type II integral membrane protein;NKG2-E type II integral membrane protein	KLRC2;KLRC3
P26927	P26927	Hepatocyte growth factor-like protein;Hepatocyte growth factor-like protein alpha chain;Hepatocyte growth factor-like protein beta chain	MST1	+	+	+	+		+	+		+	+	+	+		+
P26992	P26992	Ciliary neurotrophic factor receptor subunit alpha	CNTFR	+	+	+	+					+	+		+
P27105;P27105-2	P27105	Erythrocyte band 7 integral membrane protein	STOM	+				+	+	+	+	+	+			+	+	+	+
P27169	P27169	Serum paraoxonase/arylesterase 1	PON1	+	+	+	+	+	+	+	+	+	+	+	+	+	+	+	+
P27338;P27338-2	P27338;P27338-2	Amine oxidase [flavin-containing] B	MAOB						+	+	+						+		+
P27348	P27348	14-3-3 protein theta	YWHAQ	+	+	+	+	+	+	+	+	+			+	+	+	+	+
P27487	P27487	Dipeptidyl peptidase 4;Dipeptidyl peptidase 4 membrane form;Dipeptidyl peptidase 4 soluble form	DPP4	+	+			+	+	+	+						+		+
P27544-2;P27544	P27544-2;P27544	Ceramide synthase 1	CERS1						+
P27635;Q96L21	P27635	60S ribosomal protein L10	RPL10					+	+	+	+					+	+	+	+
P27694	P27694	Replication protein A 70 kDa DNA-binding subunit;Replication protein A 70 kDa DNA-binding subunit, N-terminally processed	RPA1
P27695	P27695	DNA-(apurinic or apyrimidinic site) lyase;DNA-(apurinic or apyrimidinic site) lyase, mitochondrial	APEX1		+		+		+		+						+		+
P27701-2;P27701	P27701-2;P27701	CD82 antigen	CD82		+	+	+	+	+	+	+			+	+	+	+	+	+
P27708	P27708	CAD protein;Glutamine-dependent carbamoyl-phosphate synthase;Aspartate carbamoyltransferase;Dihydroorotase	CAD
P27797	P27797	Calreticulin	CALR	+	+	+	+	+	+	+	+	+	+	+	+	+	+	+	+
P27816-2;P27816-6;P27816;P27816-5;P27816-4;P27816-7	P27816-2;P27816-6;P27816;P27816-5	Microtubule-associated protein 4	MAP4	+	+		+			+		+			+
P27824;P27824-2;P27824-3;O14967	P27824;P27824-2;P27824-3	Calnexin	CANX	+	+	+	+	+	+	+	+		+	+	+	+	+	+	+
P27918	P27918	Properdin	CFP			+	+	+	+					+	+		+
P28062-2;P28062	P28062-2;P28062	Proteasome subunit beta type-8	PSMB8				+		+	+	+				+		+	+	+
P28066;P28066-2	P28066;P28066-2	Proteasome subunit alpha type-5	PSMA5	+		+	+	+	+	+	+			+	+		+	+	+
P28070	P28070	Proteasome subunit beta type-4	PSMB4	+			+		+	+	+	+			+		+		+
P28072	P28072	Proteasome subunit beta type-6	PSMB6	+	+		+		+	+	+				+		+	+
P28074;P28074-3;P28074-2	P28074;P28074-3	Proteasome subunit beta type-5	PSMB5	+			+		+	+	+				+		+	+	+
P28161-2;P28161	P28161-2;P28161	Glutathione S-transferase Mu 2	GSTM2	+	+	+	+	+	+	+	+				+		+	+	+
P28289;P28289-2;Q9NZQ9-2;Q9NZQ9	P28289;P28289-2	Tropomodulin-1	TMOD1						+	+	+						+	+	+
P28300	P28300	Protein-lysine 6-oxidase	LOX	+		+				+		+
P28331-3;P28331-4;P28331-5;P28331;P28331-2	P28331-3;P28331-4;P28331-5;P28331;P28331-2	NADH-ubiquinone oxidoreductase 75 kDa subunit, mitochondrial	NDUFS1							+	+							+	+	+				Respiratory
P28335	P28335	5-hydroxytryptamine receptor 2C	HTR2C					+	+	+	+						+		+
P28482;P28482-2;P31152	P28482;P28482-2	Mitogen-activated protein kinase 1	MAPK1		+	+	+	+	+	+	+				+	+	+	+	+	+
P28676	P28676	Grancalcin	GCA		+	+	+	+	+	+	+			+	+	+	+	+	+
P28799;P28799-3;P28799-2	P28799;P28799-3;P28799-2	Granulins;Acrogranin;Paragranulin;Granulin-1;Granulin-2;Granulin-3;Granulin-4;Granulin-5;Granulin-6;Granulin-7	GRN				+								+
P28838-2;P28838	P28838-2;P28838	Cytosol aminopeptidase	LAP3	+	+	+	+	+	+	+	+			+	+	+	+	+	+
P28906;P28906-2	P28906;P28906-2	Hematopoietic progenitor cell antigen CD34	CD34						+	+	+						+	+	+
P28907;P28907-2	P28907;P28907-2	ADP-ribosyl cyclase/cyclic ADP-ribose hydrolase 1	CD38						+	+	+							+	+
P29120-2;P29120	P29120-2;P29120	Neuroendocrine convertase 1	PCSK1			+	+	+		+				+	+
P29144	P29144	Tripeptidyl-peptidase 2	TPP2	+	+				+	+	+	+	+				+	+	+
P29218-3;P29218;P29218-2	P29218-3;P29218;P29218-2	Inositol monophosphatase 1	IMPA1	+	+	+	+		+	+	+	+		+	+		+	+	+
P29317;P29317-2	P29317	Ephrin type-A receptor 2	EPHA2						+		+								+	+
P29323-2;P29323-3;P29323;P54762-5;P54762	P29323-2;P29323-3;P29323	Ephrin type-B receptor 2	EPHB2						+		+								+	+
P29350-2;P29350;P29350-3;P29350-4	P29350-2;P29350;P29350-3;P29350-4	Tyrosine-protein phosphatase non-receptor type 6	PTPN6		+		+		+	+	+							+	+
P29372	P29372	DNA-3-methyladenine glycosylase	MPG			+								+
P29373	P29373	Cellular retinoic acid-binding protein 2	CRABP2		+				+		+
P29401;P29401-2	P29401;P29401-2	Transketolase	TKT	+	+	+	+	+	+	+	+	+	+	+	+	+	+	+	+
P29508;P29508-2;P48594	P29508;P29508-2;P48594	Serpin B3;Serpin B4	SERPINB3;SERPINB4				+	+	+	+	+				+		+		+
P29622	P29622	Kallistatin	SERPINA4	+	+	+	+	+	+	+	+	+	+	+	+	+	+	+	+
P29692-2;P29692;P29692-4	P29692-2;P29692;P29692-4	Elongation factor 1-delta	EEF1D			+	+	+	+	+	+			+	+			+	+
P29762	P29762	Cellular retinoic acid-binding protein 1	CRABP1						+	+							+
P29965	P29965	CD40 ligand;CD40 ligand, membrane form;CD40 ligand, soluble form	CD40LG							+
P29966	P29966	Myristoylated alanine-rich C-kinase substrate	MARCKS	+	+	+	+	+	+	+	+	+	+	+	+	+	+	+	+
P29972;P29972-4;P29972-2;P29972-3	P29972;P29972-4;P29972-2;P29972-3	Aquaporin-1	AQP1	+	+		+	+	+	+	+				+	+	+	+	+
P29992;O95837	P29992	Guanine nucleotide-binding protein subunit alpha-11	GNA11								+
P30038;P30038-3;P30038-2	P30038;P30038-3;P30038-2	Delta-1-pyrroline-5-carboxylate dehydrogenase, mitochondrial	ALDH4A1								+									+	metabolis
P30040	P30040	Endoplasmic reticulum resident protein 29	ERP29	+							+								+
P30041	P30041	Peroxiredoxin-6	PRDX6	+	+	+	+	+	+	+	+	+	+	+	+	+	+	+	+
P30043	P30043	Flavin reductase (NADPH)	BLVRB	+	+	+	+	+	+	+	+	+	+	+	+	+	+	+	+
P30044-2;P30044;P30044-3;P30044-4	P30044-2;P30044;P30044-3	Peroxiredoxin-5, mitochondrial	PRDX5	+	+	+	+	+	+	+	+	+	+	+	+	+	+	+	+
P30046;P30046-2;A6NHG4	P30046;P30046-2;A6NHG4	D-dopachrome decarboxylase;D-dopachrome decarboxylase-like protein	DDT;DDTL	+	+	+	+		+	+	+	+	+	+	+		+	+	+
P30048-2;P30048	P30048-2;P30048	Thioredoxin-dependent peroxide reductase, mitochondrial	PRDX3	+	+		+		+	+	+	+			+		+	+	+
P30049	P30049	ATP synthase subunit delta, mitochondrial	ATP5D							+	+								+
P30050;P30050-2	P30050;P30050-2	60S ribosomal protein L12	RPL12						+	+	+						+	+	+
P30084	P30084	Enoyl-CoA hydratase, mitochondrial	ECHS1								+
P30085-3;P30085;P30085-2	P30085-3;P30085;P30085-2	UMP-CMP kinase	CMPK1			+		+	+	+	+			+			+	+	+
P30086	P30086	Phosphatidylethanolamine-binding protein 1;Hippocampal cholinergic neurostimulating peptide	PEBP1	+	+	+	+	+	+	+	+	+	+	+	+	+	+	+	+
P30101	P30101	Protein disulfide-isomerase A3	PDIA3	+	+	+	+		+	+	+	+	+	+	+		+	+	+
P30153	P30153	Serine/threonine-protein phosphatase 2A 65 kDa regulatory subunit A alpha isoform	PPP2R1A		+	+	+	+	+	+	+			+	+	+	+	+	+
P30154;P30154-2;P30154-5;P30154-4;P30154-3	P30154;P30154-2;P30154-5;P30154-4;P30154-3	Serine/threonine-protein phosphatase 2A 65 kDa regulatory subunit A beta isoform	PPP2R1B						+		+						+
P30273	P30273	High affinity immunoglobulin epsilon receptor subunit gamma	FCER1G					+	+	+	+						+	+	+
P30405-2;P30405	P30405-2;P30405	Peptidyl-prolyl cis-trans isomerase F, mitochondrial	PPIF
P30520	P30520	Adenylosuccinate synthetase isozyme 2	ADSS		+		+		+		+				+		+
P30530-2;P30530	P30530-2;P30530	Tyrosine-protein kinase receptor UFO	AXL	+	+	+	+	+		+		+	+		+	+		+		+
P30531	P30531	Sodium- and chloride-dependent GABA transporter 1	SLC6A1						+		+						+
P30533	P30533	Alpha-2-macroglobulin receptor-associated protein	LRPAP1
P30566;P30566-2	P30566;P30566-2	Adenylosuccinate lyase	ADSL			+	+	+	+	+	+				+	+	+	+	+
P30613;P30613-2	P30613;P30613-2	Pyruvate kinase PKLR	PKLR	+					+	+	+					+	+	+	+	+		Glycolysis
P30626;P30626-2;P30626-3	P30626;P30626-2;P30626-3	Sorcin	SRI	+	+		+	+	+	+	+		+		+	+	+	+	+
P30711;P30711-2	P30711	Glutathione S-transferase theta-1	GSTT1						+		+						+		+
P30740;P30740-2;O75830	P30740;P30740-2	Leukocyte elastase inhibitor	SERPINB1	+	+	+	+	+	+	+	+	+	+	+	+		+	+	+
P30837	P30837	Aldehyde dehydrogenase X, mitochondrial	ALDH1B1
P30838	P30838	Aldehyde dehydrogenase, dimeric NADP-preferring	ALDH3A1					+		+	+								+
P30926-2;P30926	P30926-2;P30926	Neuronal acetylcholine receptor subunit beta-4	CHRNB4			+
P30990	P30990	Neurotensin/neuromedin N;Large neuromedin N;Neuromedin N;Neurotensin;Tail peptide	NTS	+		+		+				+	+	+
P31025	P31025	Lipocalin-1	LCN1	+	+				+		+	+	+				+		+
P31040-3;P31040-2;P31040	P31040-3;P31040-2;P31040	Succinate dehydrogenase [ubiquinone] flavoprotein subunit, mitochondrial	SDHA							+	+								+
P31146	P31146	Coronin-1A	CORO1A	+	+	+	+	+	+	+	+	+	+	+	+	+	+	+	+
P31150	P31150	Rab GDP dissociation inhibitor alpha	GDI1	+	+	+	+	+	+	+	+	+	+		+		+	+	+
P31151	P31151	Protein S100-A7	S100A7	+	+		+		+	+	+	+	+		+
P31153;P31153-2;Q00266	P31153;P31153-2	S-adenosylmethionine synthase isoform type-2	MAT2A	+	+		+		+	+	+				+		+	+	+	+	metabolis
P31323	P31323	cAMP-dependent protein kinase type II-beta regulatory subunit	PRKAR2B
P31327-2;P31327;P31327-3	P31327-2;P31327;P31327-3	Carbamoyl-phosphate synthase [ammonia], mitochondrial	CPS1						+								+
P31415	P31415	Calsequestrin-1	CASQ1						+		+								+
P31645	P31645	Sodium-dependent serotonin transporter	SLC6A4		+
P31689;P31689-2	P31689;P31689-2	DnaJ homolog subfamily A member 1	DNAJA1						+	+	+								+
P31749-2;P31749;P31751-2;Q9Y243-2;Q9Y243;P31751	P31749-2;P31749	RAC-alpha serine/threonine-protein kinase	AKT1								+									+
P31930	P31930	Cytochrome b-c1 complex subunit 1, mitochondrial	UQCRC1						+	+	+							+	+	+				Respiratory
P31937	P31937	3-hydroxyisobutyrate dehydrogenase, mitochondrial	HIBADH				+			+	+								+
P31939-2;P31939	P31939-2;P31939	Bifunctional purine biosynthesis protein PURH;Phosphoribosylaminoimidazolecarboxamide formyltransferase;IMP cyclohydrolase	ATIC					+	+	+	+					+	+	+	+
P31942-3;P31942-2;P31942;P31942-6;P31942-5;P31942-4	P31942-3;P31942-2;P31942;P31942-6;P31942-5;P31942-4	Heterogeneous nuclear ribonucleoprotein H3	HNRNPH3						+		+								+
P31943;P55795	P31943	Heterogeneous nuclear ribonucleoprotein H;Heterogeneous nuclear ribonucleoprotein H, N-terminally processed	HNRNPH1		+	+	+		+	+	+			+	+		+	+	+
P31944	P31944	Caspase-14;Caspase-14 subunit p17, mature form;Caspase-14 subunit p10, mature form;Caspase-14 subunit p20, intermediate form;Caspase-14 subunit p8, intermediate form	CASP14	+	+	+	+		+	+	+	+	+	+	+		+	+	+
P31946-2;P31946	P31946-2;P31946	14-3-3 protein beta/alpha;14-3-3 protein beta/alpha, N-terminally processed	YWHAB	+	+	+	+	+	+	+	+	+	+	+	+	+	+	+	+
P31947-2;P31947	P31947-2;P31947	14-3-3 protein sigma	SFN	+			+		+	+	+	+			+		+	+	+
P31948-2;P31948;P31948-3	P31948-2;P31948;P31948-3	Stress-induced-phosphoprotein 1	STIP1	+	+	+	+	+	+	+	+			+	+	+	+	+	+
P31949	P31949	Protein S100-A11;Protein S100-A11, N-terminally processed	S100A11	+	+			+	+	+	+	+	+			+	+	+	+
P31994-5;P31994-2;P31995-4;P31995-3;P31994-3;P31994-4;P31994	P31994-5;P31994-2;P31995-4;P31995-3;P31994-3;P31994-4;P31994	Low affinity immunoglobulin gamma Fc region receptor II-b	FCGR2B						+	+	+
P31997;P06731-2;P06731	P31997	Carcinoembryonic antigen-related cell adhesion molecule 8	CEACAM8				+	+	+	+	+						+	+	+
P32004-3;P32004-2;P32004	P32004-3;P32004-2;P32004	Neural cell adhesion molecule L1	L1CAM	+	+	+	+			+		+	+	+	+			+
P32119;P32119-2	P32119	Peroxiredoxin-2	PRDX2	+	+	+	+	+	+	+	+	+	+	+	+	+	+	+	+
P32243;P32243-2	P32243;P32243-2	Homeobox protein OTX2	OTX2		+				+		+
P32320	P32320	Cytidine deaminase	CDA			+	+								+
P32418-2;P32418-3;P32418-4;P32418-5;P32418	P32418-2;P32418-3;P32418-4;P32418-5;P32418	Sodium/calcium exchanger 1	SLC8A1
P32455;P32456	P32455;P32456	Interferon-induced guanylate-binding protein 1;Interferon-induced guanylate-binding protein 2	GBP1;GBP2			+			+
P32754-2;P32754	P32754-2;P32754	4-hydroxyphenylpyruvate dioxygenase	HPD								+
P32856-3;P32856-2;P32856	P32856-3;P32856-2;P32856	Syntaxin-2	STX2					+	+	+	+						+	+	+
P32942	P32942	Intercellular adhesion molecule 3	ICAM3					+		+	+							+	+
P32969	P32969	60S ribosomal protein L9	RPL9						+		+						+		+
P33121-2;P33121-3;P33121	P33121-2;P33121-3;P33121	Long-chain-fatty-acid--CoA ligase 1	ACSL1						+		+						+		+	+	metabolis
P33151;P33151-2	P33151;P33151-2	Cadherin-5	CDH5	+			+			+		+	+					+
P33176;Q12840	P33176	Kinesin-1 heavy chain	KIF5B					+	+	+	+						+	+	+
P33241-2;P33241;P33241-3	P33241-2;P33241;P33241-3	Lymphocyte-specific protein 1	LSP1	+	+	+	+			+	+			+					+
P33527-8;P33527-6;P33527-7;P33527-5;P33527-4;P33527-2;P33527-3;P33527;P33527-9	P33527-8;P33527-6;P33527-7;P33527-5;P33527-4;P33527-2;P33527-3;P33527;P33527-9	Multidrug resistance-associated protein 1	ABCC1								+								+
P33908;P33908-2	P33908;P33908-2	Mannosyl-oligosaccharide 1,2-alpha-mannosidase IA	MAN1A1	+	+	+	+	+	+	+	+	+	+	+	+	+	+	+	+
P33947;P33947-2	P33947;P33947-2	ER lumen protein-retaining receptor 2	KDELR2
P34059	P34059	N-acetylgalactosamine-6-sulfatase	GALNS	+	+							+
P34096	P34096	Ribonuclease 4	RNASE4	+	+	+	+	+	+	+	+	+	+	+	+	+	+	+	+
P34741	P34741	Syndecan-2	SDC2			+			+					+			+
P34810-2;P34810-3;P34810	P34810-2;P34810-3;P34810	Macrosialin	CD68							+								+
P34910;P34910-2	P34910;P34910-2	Protein EVI2B	EVI2B							+	+								+
P34913;P34913-3;P34913-2	P34913;P34913-3;P34913-2	Bifunctional epoxide hydrolase 2;Cytosolic epoxide hydrolase 2;Lipid-phosphate phosphatase	EPHX2				+		+		+						+
P34931	P34931	Heat shock 70 kDa protein 1-like	HSPA1L
P34932;P34932-2	P34932	Heat shock 70 kDa protein 4	HSPA4	+	+		+		+	+	+	+			+	+	+	+	+
P34949;P34949-2	P34949;P34949-2	Mannose-6-phosphate isomerase	MPI				+		+								+
P35030-5;P35030-3;P35030-2;P35030-4;P35030	P35030-5;P35030-3;P35030-2;P35030-4;P35030	Trypsin-3	PRSS3					+	+	+	+					+	+	+	+
P35052;P35052-2	P35052	Glypican-1;Secreted glypican-1	GPC1	+	+	+	+	+	+	+	+	+	+	+	+	+	+	+
P35080	P35080	Profilin-2	PFN2								+								+
P35080-2	P35080-2	Profilin-2	PFN2					+	+	+	+						+		+
P35219	P35219	Carbonic anhydrase-related protein	CA8		+		+		+		+				+
P35221-2;P35221;P35221-3	P35221-2;P35221;P35221-3	Catenin alpha-1	CTNNA1						+
P35222	P35222	Catenin beta-1	CTNNB1				+	+	+	+	+				+	+	+	+	+
P35232;P35232-2	P35232;P35232-2	Prohibitin	PHB						+	+	+						+		+
P35237	P35237	Serpin B6	SERPINB6	+	+				+	+	+	+	+						+
P35241;P35241-5;P35241-4;P35241-2;P35241-3	P35241;P35241-5;P35241-4	Radixin	RDX	+	+			+	+	+	+					+	+	+	+
P35268	P35268	60S ribosomal protein L22	RPL22						+		+						+		+
P35270	P35270	Sepiapterin reductase	SPR						+
P35348-5;P35348-7;P35348-6;P35348-8;P35348-9;P35348-3;P35348-4;P35348;P35348-2	P35348-5;P35348-7;P35348-6;P35348-8;P35348-9;P35348-3;P35348-4;P35348;P35348-2	Alpha-1A adrenergic receptor	ADRA1A			+
P35442	P35442	Thrombospondin-2	THBS2	+	+	+	+	+	+	+	+	+		+	+				+
P35443	P35443	Thrombospondin-4	THBS4	+	+	+	+	+	+	+	+	+	+	+	+		+		+
P35527;CON__P35527	P35527;CON__P35527	Keratin, type I cytoskeletal 9	KRT9	+	+	+	+	+	+	+	+	+	+	+	+	+	+	+	+
P35542	P35542	Serum amyloid A-4 protein	SAA4	+	+	+	+	+	+	+	+	+	+	+	+	+	+	+	+
P35555	P35555	Fibrillin-1	FBN1	+	+	+	+	+	+	+	+	+	+	+	+	+	+	+	+
P35556;P35556-2	P35556	Fibrillin-2	FBN2				+								+
P35573;P35573-2;P35573-3	P35573;P35573-2;P35573-3	Glycogen debranching enzyme;4-alpha-glucanotransferase;Amylo-alpha-1,6-glucosidase	AGL						+	+							+	+
P35579;P35579-2	P35579;P35579-2	Myosin-9	MYH9	+	+	+	+	+	+	+	+	+	+		+	+	+	+	+
P35580-2;P35580-4;P35580;P35580-5;P35580-3	P35580-2;P35580-4;P35580;P35580-5;P35580-3	Myosin-10	MYH10					+	+	+	+		+				+	+	+
P35590;P35590-3;P35590-2	P35590;P35590-3;P35590-2	Tyrosine-protein kinase receptor Tie-1	TIE1	+		+						+								+
P35606-2;P35606	P35606-2;P35606	Coatomer subunit beta	COPB2						+	+	+							+	+
P35609;P35609-2	P35609;P35609-2	Alpha-actinin-2	ACTN2		+		+		+		+				+		+		+
P35611-2;P35611-6;P35611;P35611-3;P35611-4;P35611-5	P35611-2;P35611-6;P35611;P35611-3;P35611-4;P35611-5	Alpha-adducin	ADD1	+	+		+	+	+	+	+				+		+	+	+
P35612;P35612-4;P35612-3;P35612-2;P35612-8;P35612-9;P35612-5;P35612-6;P35612-7	P35612;P35612-4;P35612-3;P35612-2;P35612-8;P35612-9;P35612-5;P35612-6	Beta-adducin	ADD2	+				+	+	+	+					+	+	+	+
P35613;P35613-2;P35613-4	P35613;P35613-2;P35613-4	Basigin	BSG		+		+	+	+	+	+		+		+	+	+	+	+
P35613-3	P35613-3	Basigin	BSG						+	+	+						+	+	+
P35625	P35625	Metalloproteinase inhibitor 3	TIMP3					+	+	+	+						+		+
P35637-2;P35637	P35637-2;P35637	RNA-binding protein FUS	FUS		+			+	+		+						+		+
P35659;P35659-2	P35659;P35659-2	Protein DEK	DEK						+	+	+								+
P35749-4;P35749-3;P35749;P35749-2	P35749-4;P35749-3;P35749;P35749-2	Myosin-11	MYH11		+								+
P35754	P35754	Glutaredoxin-1	GLRX	+	+	+	+	+	+	+	+	+	+		+			+	+
P35813-3;P35813;P35813-2	P35813-3;P35813;P35813-2	Protein phosphatase 1A	PPM1A			+	+		+	+	+			+	+		+	+	+
P35858;P35858-2	P35858;P35858-2	Insulin-like growth factor-binding protein complex acid labile subunit	IGFALS	+	+	+	+	+	+	+	+	+	+	+	+	+	+	+
P35998;P35998-2	P35998;P35998-2	26S protease regulatory subunit 7	PSMC2					+	+	+	+						+	+	+
P36021	P36021	Monocarboxylate transporter 8	SLC16A2					+	+	+	+						+	+	+
P36222	P36222	Chitinase-3-like protein 1	CHI3L1	+	+	+	+	+	+	+	+	+	+	+	+	+	+	+	+
P36269-2;P36269;P36269-3	P36269-2;P36269;P36269-3	Gamma-glutamyltransferase 5;Gamma-glutamyltransferase 5 heavy chain;Gamma-glutamyltransferase 5 light chain	GGT5						+	+	+		+					+
P36405	P36405	ADP-ribosylation factor-like protein 3	ARL3					+	+	+	+					+	+	+	+
P36406-3;P36406-2;P36406	P36406-3;P36406-2;P36406	E3 ubiquitin-protein ligase TRIM23	TRIM23					+	+		+
P36507	P36507	Dual specificity mitogen-activated protein kinase kinase 2	MAP2K2						+	+	+						+			+
P36542-2;P36542	P36542-2;P36542	ATP synthase subunit gamma, mitochondrial	ATP5C1							+	+								+
P36543;P36543-2;P36543-3;Q96A05	P36543;P36543-2;P36543-3	V-type proton ATPase subunit E 1	ATP6V1E1				+		+	+	+				+		+	+	+
P36578	P36578	60S ribosomal protein L4	RPL4						+	+	+						+	+	+
P36871;P36871-2;P36871-3	P36871;P36871-2;P36871-3	Phosphoglucomutase-1	PGM1	+	+	+	+	+	+	+	+			+	+		+	+	+
P36873;P36873-2	P36873;P36873-2	Serine/threonine-protein phosphatase PP1-gamma catalytic subunit	PPP1CC								+								+
P36915;P36915-2	P36915;P36915-2	Guanine nucleotide-binding protein-like 1	GNL1						+								+
P36955	P36955	Pigment epithelium-derived factor	SERPINF1	+	+	+	+	+	+	+	+	+	+	+	+	+	+	+	+
P36957;P36957-2	P36957;P36957-2	Dihydrolipoyllysine-residue succinyltransferase component of 2-oxoglutarate dehydrogenase complex, mitochondrial	DLST		+					+	+								+
P36959	P36959	GMP reductase 1	GMPR	+			+	+	+	+	+	+				+	+	+	+
P36969-2;P36969	P36969-2;P36969	Phospholipid hydroperoxide glutathione peroxidase, mitochondrial	GPX4					+	+	+	+					+	+	+	+
P36980-2;P36980	P36980-2;P36980	Complement factor H-related protein 2	CFHR2		+		+			+			+					+
P37108	P37108	Signal recognition particle 14 kDa protein	SRP14
P37235;P84074	P37235	Hippocalcin-like protein 1	HPCAL1			+	+		+	+	+				+		+	+	+
P37802;P37802-2	P37802;P37802-2	Transgelin-2	TAGLN2	+	+	+	+	+	+	+	+	+	+	+	+		+	+	+
P37837	P37837	Transaldolase	TALDO1	+	+	+	+	+	+	+	+	+	+	+	+	+	+	+	+
P37840-2;P37840;P37840-3	P37840-2;P37840;P37840-3	Alpha-synuclein	SNCA	+	+	+	+			+	+	+	+	+	+			+	+
P38117;P38117-2	P38117;P38117-2	Electron transfer flavoprotein subunit beta	ETFB	+															+
P38159;P38159-3;P38159-2;Q96E39;O75526;Q8N7X1	P38159;P38159-3;P38159-2	RNA-binding motif protein, X chromosome;RNA-binding motif protein, X chromosome, N-terminally processed	RBMX	+	+				+		+						+		+
P38571-2;P38571	P38571-2;P38571	Lysosomal acid lipase/cholesteryl ester hydrolase	LIPA			+	+	+	+	+	+			+	+	+	+	+	+
P38606-2;P38606	P38606-2;P38606	V-type proton ATPase catalytic subunit A	ATP6V1A	+	+	+	+	+	+	+	+				+	+	+	+	+
P38646	P38646	Stress-70 protein, mitochondrial	HSPA9	+		+	+		+	+	+				+		+		+
P38919	P38919	Eukaryotic initiation factor 4A-III;Eukaryotic initiation factor 4A-III, N-terminally processed	EIF4A3						+	+	+								+
P39019	P39019	40S ribosomal protein S19	RPS19							+	+
P39023	P39023	60S ribosomal protein L3	RPL3						+	+	+						+	+	+
P39059	P39059	Collagen alpha-1(XV) chain;Restin;Restin-2;Restin-3;Restin-4	COL15A1	+		+	+	+	+	+	+	+		+	+	+	+		+
P39060-2;P39060-1;P39060	P39060-2;P39060-1;P39060	Collagen alpha-1(XVIII) chain;Endostatin	COL18A1	+	+	+	+	+	+	+	+	+	+	+	+	+	+	+	+
P39656;P39656-3;P39656-2	P39656;P39656-3;P39656-2	Dolichyl-diphosphooligosaccharide--protein glycosyltransferase 48 kDa subunit	DDOST						+	+	+							+	+
P39687;O95626;O43423	P39687	Acidic leucine-rich nuclear phosphoprotein 32 family member A	ANP32A		+	+	+	+	+	+	+			+	+	+	+	+	+
P39748;P39748-2	P39748	Flap endonuclease 1	FEN1								+
P39880-9;Q13948-9;Q13948-10;Q13948-2;Q13948;P39880-3;P39880-6;P39880-4;P39880-5;P39880-2;O14529;P39880	P39880-9;Q13948-9;Q13948-10;Q13948-2;Q13948;P39880-3;P39880-6;P39880-4;P39880-5;P39880-2;O14529;P39880	Homeobox protein cut-like 1;Protein CASP;Homeobox protein cut-like 2	CUX1;CUX2		+
P40121;P40121-2	P40121;P40121-2	Macrophage-capping protein	CAPG	+	+	+	+		+	+	+	+	+	+	+		+	+	+
P40123;P40123-2;P40123-3	P40123;P40123-2	Adenylyl cyclase-associated protein 2	CAP2						+	+							+	+
P40189;P40189-3;P40189-2	P40189;P40189-3	Interleukin-6 receptor subunit beta	IL6ST	+	+	+						+	+	+
P40197	P40197	Platelet glycoprotein V	GP5	+
P40199	P40199	Carcinoembryonic antigen-related cell adhesion molecule 6	CEACAM6								+
P40227;P40227-2;Q92526;Q92526-2;Q92526-3	P40227;P40227-2	T-complex protein 1 subunit zeta	CCT6A	+	+		+	+	+	+	+		+		+	+	+	+	+
P40261	P40261	Nicotinamide N-methyltransferase	NNMT							+
P40763-3;P40763-2;P40763	P40763-3;P40763-2;P40763	Signal transducer and activator of transcription 3	STAT3		+		+
P40925-3;P40925;P40925-2	P40925-3;P40925;P40925-2	Malate dehydrogenase, cytoplasmic	MDH1	+	+		+	+	+	+	+	+	+		+	+	+	+	+
P40926;P40926-2	P40926;P40926-2	Malate dehydrogenase, mitochondrial	MDH2	+	+	+	+	+	+	+	+	+		+	+	+	+	+	+
P40939	P40939	Trifunctional enzyme subunit alpha, mitochondrial;Long-chain enoyl-CoA hydratase;Long chain 3-hydroxyacyl-CoA dehydrogenase	HADHA						+		+								+
Q2VIR3-2;Q2VIR3;P41091	Q2VIR3-2;Q2VIR3;P41091	Putative eukaryotic translation initiation factor 2 subunit 3-like protein;Eukaryotic translation initiation factor 2 subunit 3	EIF2S3L;EIF2S3						+	+	+						+	+
P41159	P41159	Leptin	LEP	+		+	+			+				+	+
P41217-2;P41217;P41217-3	P41217-2;P41217;P41217-3	OX-2 membrane glycoprotein	CD200	+							+	+							+
P41218	P41218	Myeloid cell nuclear differentiation antigen	MNDA				+	+	+	+	+						+		+
P41222	P41222	Prostaglandin-H2 D-isomerase	PTGDS	+	+	+	+	+	+	+	+	+	+	+	+	+	+	+	+
P41226	P41226	Ubiquitin-like modifier-activating enzyme 7	UBA7
P41240;P42679-3;P42679;P42679-2	P41240	Tyrosine-protein kinase CSK	CSK															+		+
P41250	P41250	Glycine--tRNA ligase	GARS						+		+								+
P41440-2;P41440	P41440-2;P41440	Folate transporter 1	SLC19A1
P41586-3;P41586;P41586-4;P41586-2	P41586-3;P41586;P41586-4;P41586-2	Pituitary adenylate cyclase-activating polypeptide type I receptor	ADCYAP1R1												+
P41594-2;P41594	P41594-2;P41594	Metabotropic glutamate receptor 5	GRM5			+				+
P41732	P41732	Tetraspanin-7	TSPAN7					+	+	+	+					+	+	+	+
P42025	P42025	Beta-centractin	ACTR1B						+	+	+						+	+
P42126-2;P42126	P42126-2;P42126	Enoyl-CoA delta isomerase 1, mitochondrial	ECI1								+								+
P42167-3;P42167-2;P42167;P42166	P42167-3;P42167-2;P42167;P42166	Lamina-associated polypeptide 2, isoforms beta/gamma;Thymopoietin;Thymopentin;Lamina-associated polypeptide 2, isoform alpha;Thymopoietin;Thymopentin	TMPO		+
P42224-2;P42224	P42224-2;P42224	Signal transducer and activator of transcription 1-alpha/beta	STAT1					+		+	+					+		+
P42226	P42226	Signal transducer and activator of transcription 6	STAT6
P42356;P42356-2;Q8N8J0;A4QPH2-2;A4QPH2-4;A4QPH2	P42356	Phosphatidylinositol 4-kinase alpha	PI4KA						+	+	+						+	+	+
P42574	P42574	Caspase-3;Caspase-3 subunit p17;Caspase-3 subunit p12	CASP3
P42658-2;P42658	P42658-2;P42658	Dipeptidyl aminopeptidase-like protein 6	DPP6						+	+							+
P42704	P42704	Leucine-rich PPR motif-containing protein, mitochondrial	LRPPRC
P42765	P42765	3-ketoacyl-CoA thiolase, mitochondrial	ACAA2						+		+						+		+
P42785;P42785-2	P42785;P42785-2	Lysosomal Pro-X carboxypeptidase	PRCP	+	+	+	+		+	+	+	+	+	+	+		+		+
P42892-3;P42892-2;P42892-4;P42892	P42892-3;P42892-2;P42892-4;P42892	Endothelin-converting enzyme 1	ECE1					+								+
P43003-2;P43003;P48664-2;P48664	P43003-2;P43003	Excitatory amino acid transporter 1	SLC1A3					+	+	+	+					+	+	+	+
P43004-3;P43004-2;P43004	P43004-3;P43004-2;P43004	Excitatory amino acid transporter 2	SLC1A2					+	+	+	+					+	+	+	+
P43007;P43007-2	P43007;P43007-2	Neutral amino acid transporter A	SLC1A4						+	+	+							+	+
P43034;P43034-2	P43034	Platelet-activating factor acetylhydrolase IB subunit alpha	PAFAH1B1						+		+						+		+
P43121;P43121-2	P43121;P43121-2	Cell surface glycoprotein MUC18	MCAM	+	+	+	+					+	+	+	+
P43146	P43146	Netrin receptor DCC	DCC	+	+							+	+
P43234	P43234	Cathepsin O	CTSO		+
P43243	P43243	Matrin-3	MATR3		+				+		+						+		+
P43250-3;P43250;P43250-2	P43250-3;P43250;P43250-2	G protein-coupled receptor kinase 6	GRK6																	+
P43251-4;P43251;P43251-3;P43251-2	P43251-4;P43251;P43251-3;P43251-2	Biotinidase	BTD	+	+	+	+			+		+	+	+	+			+
P43304;P43304-2	P43304;P43304-2	Glycerol-3-phosphate dehydrogenase, mitochondrial	GPD2								+								+
P43307;P43307-2	P43307;P43307-2	Translocon-associated protein subunit alpha	SSR1						+	+	+						+	+	+
P43353;P43353-2	P43353;P43353-2	Aldehyde dehydrogenase family 3 member B1	ALDH3B1								+								+
P43405-2;P43405;P43403-2;P43403-3;P43403	P43405-2;P43405	Tyrosine-protein kinase SYK	SYK								+									+
P43487-2;P43487;Q9C010;Q9C010-2	P43487-2;P43487	Ran-specific GTPase-activating protein	RANBP1	+	+				+	+	+						+	+	+
P43490	P43490	Nicotinamide phosphoribosyltransferase	NAMPT		+	+	+	+	+	+	+			+	+	+	+	+	+
P43652;CON__REFSEQ:XP_585019	P43652	Afamin	AFM	+	+	+	+	+	+	+	+	+	+	+	+		+	+	+
P43686;P43686-2	P43686;P43686-2	26S protease regulatory subunit 6B	PSMC4					+	+	+	+					+	+	+	+
P45877	P45877	Peptidyl-prolyl cis-trans isomerase C	PPIC	+	+	+	+					+	+	+	+
P45880-2;P45880;P45880-1	P45880-2;P45880;P45880-1	Voltage-dependent anion-selective channel protein 2	VDAC2					+	+	+	+						+	+	+
P45974-2;P45974;Q92995-2;Q92995	P45974-2;P45974	Ubiquitin carboxyl-terminal hydrolase 5	USP5	+			+	+	+	+	+				+	+	+	+	+
P46060	P46060	Ran GTPase-activating protein 1	RANGAP1					+		+								+
P46100-2;P46100-5;P46100-3;P46100-4;P46100;P46100-6	P46100-2;P46100-5;P46100-3;P46100-4;P46100	Transcriptional regulator ATRX	ATRX
P46108-2;P46108	P46108-2;P46108	Adapter molecule crk	CRK			+				+	+			+				+	+
P46109	P46109	Crk-like protein	CRKL	+					+	+	+						+	+	+
P46439	P46439	Glutathione S-transferase Mu 5	GSTM5						+								+
P46459;P46459-2	P46459;P46459-2	Vesicle-fusing ATPase	NSF			+	+	+	+	+	+			+	+	+	+	+	+
P46531	P46531	Neurogenic locus notch homolog protein 1;Notch 1 extracellular truncation;Notch 1 intracellular domain	NOTCH1							+
P46736-2;P46736-3;P46736;P46736-4;P46736-5	P46736-2;P46736-3;P46736;P46736-4;P46736-5	Lys-63-specific deubiquitinase BRCC36	BRCC3							+								+
P46776	P46776	60S ribosomal protein L27a	RPL27A						+								+
P46777	P46777	60S ribosomal protein L5	RPL5						+	+	+						+		+
P46781	P46781	40S ribosomal protein S9	RPS9					+	+	+	+						+	+	+
P46782	P46782	40S ribosomal protein S5;40S ribosomal protein S5, N-terminally processed	RPS5						+	+	+								+
P46783;Q9NQ39	P46783	40S ribosomal protein S10	RPS10						+		+								+
P46821	P46821	Microtubule-associated protein 1B;MAP1B heavy chain;MAP1 light chain LC1	MAP1B	+	+	+	+	+	+	+	+	+		+	+	+	+	+	+
P46926;P46926-2	P46926;P46926-2	Glucosamine-6-phosphate isomerase 1	GNPDA1
P46940	P46940	Ras GTPase-activating-like protein IQGAP1	IQGAP1	+	+	+	+	+	+	+	+				+	+	+	+	+
P46976;P46976-2;P46976-3	P46976;P46976-2;P46976-3	Glycogenin-1	GYG1		+		+	+	+	+	+				+	+	+	+	+
P46977;P46977-2	P46977;P46977-2	Dolichyl-diphosphooligosaccharide--protein glycosyltransferase subunit STT3A	STT3A						+	+	+								+
P47755;P47755-2	P47755;P47755-2	F-actin-capping protein subunit alpha-2	CAPZA2	+	+	+	+	+	+	+	+	+	+	+	+	+	+	+	+
P47756-2;P47756	P47756-2;P47756	F-actin-capping protein subunit beta	CAPZB	+	+	+	+	+	+	+	+	+	+	+	+		+	+	+
P47893;P47888	P47893;P47888	Olfactory receptor 3A2;Olfactory receptor 3A3	OR3A2;OR3A3					+	+	+
P47929	P47929	Galectin-7	LGALS7								+								+
P47972	P47972	Neuronal pentraxin-2	NPTX2	+	+	+	+					+	+	+	+
P47985;P0C7P4	P47985;P0C7P4	Cytochrome b-c1 complex subunit Rieske, mitochondrial;Cytochrome b-c1 complex subunit 11;Putative cytochrome b-c1 complex subunit Rieske-like protein 1	UQCRFS1;UQCRFS1P1								+								+	+				Respiratory
P48047	P48047	ATP synthase subunit O, mitochondrial	ATP5O							+	+								+
P48058;P48058-2;P42263-2;P42263	P48058;P48058-2	Glutamate receptor 4	GRIA4								+								+
P48059;P48059-4;P48059-2;P48059-5;P48059-3;Q7Z4I7-4;Q7Z4I7-3;Q7Z4I7;Q7Z4I7-5;Q7Z4I7-2;P0CW19-2	P48059;P48059-4;P48059-2;P48059-5;P48059-3	LIM and senescent cell antigen-like-containing domain protein 1	LIMS1						+		+						+		+
P48061-2;P48061-5;P48061;P48061-6;P48061-3;P48061-4	P48061-2;P48061-5;P48061;P48061-6;P48061-3;P48061-4	Stromal cell-derived factor 1;SDF-1-beta(3-72);SDF-1-alpha(3-67)	CXCL12				+	+		+	+				+	+		+	+
P48067-2;P48067-3;P48067	P48067-2;P48067-3;P48067	Sodium- and chloride-dependent glycine transporter 1	SLC6A9						+		+						+		+
P48147	P48147	Prolyl endopeptidase	PREP				+		+	+	+				+		+	+	+
P48163;P48163-2	P48163;P48163-2	NADP-dependent malic enzyme	ME1	+	+
P48426;P48426-2	P48426;P48426-2	Phosphatidylinositol 5-phosphate 4-kinase type-2 alpha	PIP4K2A		+			+	+	+	+					+	+	+	+
P48444;P48444-2	P48444;P48444-2	Coatomer subunit delta	ARCN1
P48454-2;P48454;P48454-3	P48454-2;P48454;P48454-3	Serine/threonine-protein phosphatase 2B catalytic subunit gamma isoform	PPP3CC		+
P48506	P48506	Glutamate--cysteine ligase catalytic subunit	GCLC	+	+		+	+	+	+	+	+			+	+	+	+	+
P48507;P48507-2	P48507;P48507-2	Glutamate--cysteine ligase regulatory subunit	GCLM	+					+	+	+					+	+	+	+
P48509	P48509	CD151 antigen	CD151							+	+							+	+
P48539	P48539	Purkinje cell protein 4	PCP4		+						+
P48556	P48556	26S proteasome non-ATPase regulatory subunit 8	PSMD8						+	+	+						+	+	+
P48595	P48595	Serpin B10	SERPINB10		+
P48637;P48637-2	P48637;P48637-2	Glutathione synthetase	GSS	+	+							+	+
P48643;P48643-2	P48643;P48643-2	T-complex protein 1 subunit epsilon	CCT5				+	+	+	+	+				+	+	+	+	+
P48681	P48681	Nestin	NES				+								+
P48723	P48723	Heat shock 70 kDa protein 13	HSPA13				+				+				+				+
P48729-3;P48729;P48729-2;Q8N752	P48729-3;P48729;P48729-2;Q8N752	Casein kinase I isoform alpha;Casein kinase I isoform alpha-like	CSNK1A1;CSNK1A1L						+	+	+						+	+	+	+
P48735;P48735-2	P48735;P48735-2	Isocitrate dehydrogenase [NADP], mitochondrial	IDH2	+			+	+	+	+	+				+	+	+	+	+
P48739;P48739-2;P48739-3	P48739;P48739-2;P48739-3	Phosphatidylinositol transfer protein beta isoform	PITPNB	+
P48740	P48740	Mannan-binding lectin serine protease 1;Mannan-binding lectin serine protease 1 heavy chain;Mannan-binding lectin serine protease 1 light chain	MASP1				+	+							+	+
P48740-2	P48740-2	Mannan-binding lectin serine protease 1;Mannan-binding lectin serine protease 1 heavy chain;Mannan-binding lectin serine protease 1 light chain	MASP1	+	+	+	+	+				+	+	+	+	+
P48740-3	P48740-3	Mannan-binding lectin serine protease 1;Mannan-binding lectin serine protease 1 heavy chain;Mannan-binding lectin serine protease 1 light chain	MASP1
P48740-4	P48740-4	Mannan-binding lectin serine protease 1;Mannan-binding lectin serine protease 1 heavy chain;Mannan-binding lectin serine protease 1 light chain	MASP1
P48745	P48745	Protein NOV homolog	NOV
P48960-2;P48960-3;P48960	P48960-2;P48960-3;P48960	CD97 antigen;CD97 antigen subunit alpha;CD97 antigen subunit beta	CD97			+		+		+	+							+	+
P49006	P49006	MARCKS-related protein	MARCKSL1	+	+			+	+	+	+	+					+	+	+
P49184	P49184	Deoxyribonuclease-1-like 1	DNASE1L1
P49189-3;P49189;P49189-2	P49189-3;P49189;P49189-2	4-trimethylaminobutyraldehyde dehydrogenase	ALDH9A1		+	+			+		+						+		+
P49247	P49247	Ribose-5-phosphate isomerase	RPIA	+	+				+	+	+					+		+	+
P49257	P49257	Protein ERGIC-53	LMAN1	+	+	+	+		+	+	+			+	+		+	+	+
P49321-2;P49321;P49321-3;P49321-4	P49321-2;P49321;P49321-3;P49321-4	Nuclear autoantigenic sperm protein	NASP			+	+								+
P49327	P49327	Fatty acid synthase;[Acyl-carrier-protein] S-acetyltransferase;[Acyl-carrier-protein] S-malonyltransferase;3-oxoacyl-[acyl-carrier-protein] synthase;3-oxoacyl-[acyl-carrier-protein] reductase;3-hydroxyacyl-[acyl-carrier-protein] dehydratase;Enoyl-[acyl-carrier-protein] reductase;Oleoyl-[acyl-carrier-protein] hydrolase	FASN					+	+	+	+						+	+	+	+	metabolis
P49354-2;P49354	P49354-2;P49354	Protein farnesyltransferase/geranylgeranyltransferase type-1 subunit alpha	FNTA						+
P49368;P49368-2	P49368;P49368-2	T-complex protein 1 subunit gamma	CCT3				+		+	+	+				+		+	+	+
P49407-2;P49407	P49407-2;P49407	Beta-arrestin-1	ARRB1		+				+	+	+
P49411	P49411	Elongation factor Tu, mitochondrial	TUFM			+		+	+	+	+			+		+	+	+	+
P49418-2;P49418	P49418-2;P49418	Amphiphysin	AMPH
P49419;P49419-2;P49419-4	P49419;P49419-2;P49419-4	Alpha-aminoadipic semialdehyde dehydrogenase	ALDH7A1					+	+	+	+					+	+	+	+
P49458-2;P49458	P49458-2;P49458	Signal recognition particle 9 kDa protein	SRP9						+		+						+		+
P49588;P49588-2	P49588;P49588-2	Alanine--tRNA ligase, cytoplasmic	AARS			+		+	+	+	+					+	+	+	+
P49591	P49591	Serine--tRNA ligase, cytoplasmic	SARS						+	+	+						+	+	+
P49593-2;P49593	P49593-2;P49593	Protein phosphatase 1F	PPM1F						+
P49641;P49641-1;P49641-2	P49641;P49641-1;P49641-2	Alpha-mannosidase 2x	MAN2A2	+	+	+	+				+	+	+	+	+
P49720	P49720	Proteasome subunit beta type-3	PSMB3	+	+				+		+	+	+				+		+
P49721	P49721	Proteasome subunit beta type-2	PSMB2	+			+	+	+	+	+	+			+		+	+	+
P49746;P49746-2	P49746;P49746-2	Thrombospondin-3	THBS3				+
P49747;P49747-2;CON__ENSEMBL:ENSBTAP00000006074	P49747;P49747-2	Cartilage oligomeric matrix protein	COMP	+	+	+	+	+				+		+	+
P49748;P49748-2;P49748-3	P49748;P49748-2;P49748-3	Very long-chain specific acyl-CoA dehydrogenase, mitochondrial	ACADVL						+		+						+		+
P49753;P49753-2	P49753;P49753-2	Acyl-coenzyme A thioesterase 2, mitochondrial	ACOT2						+		+						+
P49755	P49755	Transmembrane emp24 domain-containing protein 10	TMED10								+								+
P49756;P49756-2;P49756-3	P49756;P49756-2;P49756-3	RNA-binding protein 25	RBM25						+		+								+
P49768-3;P49768-5;P49768-6;P49810-3;P49810;P49768-2;P49768	P49768-3;P49768-5;P49768-6;P49810-3;P49810;P49768-2;P49768	Presenilin-1;Presenilin-1 NTF subunit;Presenilin-1 CTF subunit;Presenilin-1 CTF12;Presenilin-2;Presenilin-2 NTF subunit;Presenilin-2 CTF subunit	PSEN1;PSEN2								+								+
P49773	P49773	Histidine triad nucleotide-binding protein 1	HINT1	+	+	+	+	+	+	+	+	+	+	+	+	+	+	+	+
P49788;P49788-2	P49788;P49788-2	Retinoic acid receptor responder protein 1	RARRES1			+	+		+					+	+		+
P49821-2;P49821	P49821-2;P49821	NADH dehydrogenase [ubiquinone] flavoprotein 1, mitochondrial	NDUFV1								+								+	+				Respiratory
P49902;P49902-2	P49902;P49902-2	Cytosolic purine 5-nucleotidase	NT5C2				+		+	+	+				+			+	+	+	metabolis
P49903-3;P49903;P49903-2;P49903-4	P49903-3;P49903;P49903-2;P49903-4	Selenide, water dikinase 1	SEPHS1				+				+				+
P49908	P49908	Selenoprotein P	SEPP1	+	+	+	+	+	+	+	+	+	+	+	+		+		+
P49913	P49913	Cathelicidin antimicrobial peptide;Antibacterial protein FALL-39;Antibacterial protein LL-37	CAMP		+	+	+	+	+	+	+			+	+		+	+	+
P49915-2;P49915	P49915-2;P49915	GMP synthase [glutamine-hydrolyzing]	GMPS
P49961-5;P49961;P49961-2;P49961-6;P49961-3;P49961-4	P49961-5;P49961;P49961-2;P49961-6;P49961-3;P49961-4	Ectonucleoside triphosphate diphosphohydrolase 1	ENTPD1						+	+	+						+	+	+
P50135	P50135	Histamine N-methyltransferase	HNMT			+				+				+				+
P50148	P50148	Guanine nucleotide-binding protein G(q) subunit alpha	GNAQ						+	+	+						+	+	+
P50151;Q9H1X3-3	P50151;Q9H1X3-3	Guanine nucleotide-binding protein G(I)/G(S)/G(O) subunit gamma-10	GNG10					+	+	+	+								+
P50225;P50226;P50225-2	P50225;P50226;P50225-2	Sulfotransferase 1A1;Sulfotransferase 1A2	SULT1A1;SULT1A2								+
P50238	P50238	Cysteine-rich protein 1	CRIP1							+								+
P50281	P50281	Matrix metalloproteinase-14	MMP14							+	+							+	+
P50395;P50395-2	P50395;P50395-2	Rab GDP dissociation inhibitor beta	GDI2	+	+	+	+	+	+	+	+	+	+	+	+	+	+	+	+
P50452;P50452-2;P50453;P50452-3	P50452;P50452-2;P50453	Serpin B8;Serpin B9	SERPINB8;SERPINB9				+
P50454	P50454	Serpin H1	SERPINH1						+		+								+
P50461;P50461-2	P50461	Cysteine and glycine-rich protein 3	CSRP3		+		+		+		+				+		+		+
P50502;Q8NFI4;Q8IZP2	P50502;Q8NFI4;Q8IZP2	Hsc70-interacting protein;Putative protein FAM10A5;Putative protein FAM10A4	ST13;ST13P5;ST13P4	+	+	+	+	+	+	+	+	+	+	+	+	+	+	+	+
P50552	P50552	Vasodilator-stimulated phosphoprotein	VASP		+	+	+	+	+	+	+					+	+	+	+
P50570-3;P50570-2;P50570-5;P50570-4;P50570	P50570-3;P50570-2;P50570-5;P50570-4;P50570	Dynamin-2	DNM2					+	+	+	+						+		+
P50579-3;P50579-2;P50579	P50579-3;P50579-2;P50579	Methionine aminopeptidase 2	METAP2							+
P50583	P50583	Bis(5-nucleosyl)-tetraphosphatase [asymmetrical]	NUDT2						+
P50895	P50895	Basal cell adhesion molecule	BCAM						+		+						+		+
P50897;P50897-2	P50897	Palmitoyl-protein thioesterase 1	PPT1	+	+	+	+	+	+	+	+			+	+	+	+	+	+
P50914	P50914	60S ribosomal protein L14	RPL14					+	+	+	+						+		+
P50990;P50990-2;P50990-3	P50990;P50990-2;P50990-3	T-complex protein 1 subunit theta	CCT8	+	+			+	+	+	+					+	+	+	+
P50991;P50991-2	P50991;P50991-2	T-complex protein 1 subunit delta	CCT4				+	+	+	+	+				+	+	+	+	+
P50993	P50993	Sodium/potassium-transporting ATPase subunit alpha-2	ATP1A2					+	+	+	+					+	+	+	+
P50995-2;P50995;P27216;P27216-2	P50995-2;P50995	Annexin A11	ANXA11				+	+	+	+	+					+	+	+	+
P51148;P51148-2	P51148;P51148-2	Ras-related protein Rab-5C	RAB5C					+	+	+	+					+	+	+	+
P51149;Q2WGJ9	P51149	Ras-related protein Rab-7a	RAB7A	+				+	+	+	+					+	+	+	+
P51153	P51153	Ras-related protein Rab-13	RAB13					+
P51157;P51157-2;P51157-3	P51157;P51157-2;P51157-3	Ras-related protein Rab-28	RAB28
P51159-2;P51159	P51159-2;P51159	Ras-related protein Rab-27A	RAB27A							+	+							+	+
P51178;P51178-2	P51178;P51178-2	1-phosphatidylinositol 4,5-bisphosphate phosphodiesterase delta-1	PLCD1						+	+	+							+	+
P51452-2;P51452	P51452-2;P51452	Dual specificity protein phosphatase 3	DUSP3
P51532-5;P51532-2;P51532-3;P51532-4;P51532;P51531-2;P51531	P51532-5;P51532-2;P51532-3;P51532-4;P51532;P51531-2;P51531	Transcription activator BRG1;Probable global transcription activator SNF2L2	SMARCA4;SMARCA2						+
P51571	P51571	Translocon-associated protein subunit delta	SSR4								+								+
P51572;P51572-2	P51572;P51572-2	B-cell receptor-associated protein 31	BCAP31						+	+	+						+		+
P51608;P51608-2	P51608;P51608-2	Methyl-CpG-binding protein 2	MECP2						+								+
P51648-2;P51648;P48448	P51648-2;P51648	Fatty aldehyde dehydrogenase	ALDH3A2								+
P51649;P51649-2	P51649;P51649-2	Succinate-semialdehyde dehydrogenase, mitochondrial	ALDH5A1						+	+	+							+	+
P51659;P51659-3;P51659-2	P51659;P51659-3;P51659-2	Peroxisomal multifunctional enzyme type 2;(3R)-hydroxyacyl-CoA dehydrogenase;Enoyl-CoA hydratase 2	HSD17B4								+								+	+	metabolis
P51665	P51665	26S proteasome non-ATPase regulatory subunit 7	PSMD7	+					+	+	+						+	+	+
P51674-3;P51674-2;P51674	P51674-3;P51674-2;P51674	Neuronal membrane glycoprotein M6-a	GPM6A		+	+	+	+	+	+	+			+	+	+	+	+	+
P51688	P51688	N-sulphoglucosamine sulphohydrolase	SGSH
P51692;P42229;P42229-2	P51692;P42229;P42229-2	Signal transducer and activator of transcription 5B;Signal transducer and activator of transcription 5A	STAT5B;STAT5A						+
P51693	P51693	Amyloid-like protein 1;C30	APLP1	+	+	+	+					+	+	+	+
P51693-2	P51693-2	Amyloid-like protein 1;C30	APLP1	+	+	+	+	+	+	+	+	+	+	+	+	+	+	+	+
P51811	P51811	Membrane transport protein XK	XK							+	+							+	+
P51812;Q15418-3;Q15418-4;Q15418;Q15418-2;Q15349;Q15349-3;Q15349-2	P51812;Q15418-3;Q15418-4;Q15418;Q15418-2	Ribosomal protein S6 kinase alpha-3;Ribosomal protein S6 kinase alpha-1	RPS6KA3;RPS6KA1							+	+							+	+	+
P51828	P51828	Adenylate cyclase type 7	ADCY7
P51841	P51841	Retinal guanylyl cyclase 2	GUCY2F			+														+
P51858;P51858-2;P51858-3	P51858;P51858-2;P51858-3	Hepatoma-derived growth factor	HDGF		+	+	+	+	+	+	+				+		+	+	+
P51884	P51884	Lumican	LUM	+	+	+	+	+	+	+	+	+	+	+	+	+	+	+	+
P51888	P51888	Prolargin	PRELP	+		+	+	+	+	+	+	+	+	+	+	+	+	+	+
P51970	P51970	NADH dehydrogenase [ubiquinone] 1 alpha subcomplex subunit 8	NDUFA8							+	+								+	+				Respiratory
P51991-2;P51991	P51991-2;P51991	Heterogeneous nuclear ribonucleoprotein A3	HNRNPA3				+		+	+	+				+		+	+	+
P52179-2;P52179	P52179-2;P52179	Myomesin-1	MYOM1						+								+
P52209-2;P52209	P52209-2;P52209	6-phosphogluconate dehydrogenase, decarboxylating	PGD	+	+	+	+	+	+	+	+	+		+	+	+	+	+	+
P52272-2;P52272	P52272-2;P52272	Heterogeneous nuclear ribonucleoprotein M	HNRNPM						+		+						+		+
P52294	P52294	Importin subunit alpha-5;Importin subunit alpha-5, N-terminally processed	KPNA1						+	+	+							+	+
P52306-4;P52306;P52306-5;P52306-6;P52306-2;P52306-3	P52306-4;P52306;P52306-5;P52306-6;P52306-2;P52306-3	Rap1 GTPase-GDP dissociation stimulator 1	RAP1GDS1					+		+						+		+
P52565;P52565-2	P52565;P52565-2	Rho GDP-dissociation inhibitor 1	ARHGDIA	+	+	+		+	+	+	+	+	+	+			+	+	+
P52566	P52566	Rho GDP-dissociation inhibitor 2	ARHGDIB	+	+	+		+	+	+	+	+	+	+			+	+	+
P52594-2;P52594-3;P52594;P52594-4	P52594-2;P52594-3;P52594;P52594-4	Arf-GAP domain and FG repeat-containing protein 1	AGFG1			+								+
P52597	P52597	Heterogeneous nuclear ribonucleoprotein F;Heterogeneous nuclear ribonucleoprotein F, N-terminally processed	HNRNPF			+	+							+	+
P52655	P52655	Transcription initiation factor IIA subunit 1;Transcription initiation factor IIA alpha chain;Transcription initiation factor IIA beta chain	GTF2A1							+	+								+
P52758	P52758	Ribonuclease UK114	HRSP12	+	+							+
P52790;Q2TB90-3;Q2TB90-2	P52790	Hexokinase-3	HK3			+	+	+	+	+	+			+	+	+	+	+	+	+		Glycolysis
P52797	P52797	Ephrin-A3	EFNA3
P52799	P52799	Ephrin-B2	EFNB2	+	+							+	+
P52848;P52848-2;O95803-2;O95803-3;Q9H3R1;O95803	P52848;P52848-2	Bifunctional heparan sulfate N-deacetylase/N-sulfotransferase 1;Heparan sulfate N-deacetylase 1;Heparan sulfate N-sulfotransferase 1	NDST1				+								+
P52888;P52888-2	P52888	Thimet oligopeptidase	THOP1				+		+	+					+		+	+
P52907	P52907	F-actin-capping protein subunit alpha-1	CAPZA1	+	+	+	+	+	+	+	+			+	+	+	+	+	+
P52943;P52943-2	P52943;P52943-2	Cysteine-rich protein 2	CRIP2		+		+	+	+	+	+				+		+	+	+
P52945	P52945	Pancreas/duodenum homeobox protein 1	PDX1		+								+
P53004	P53004	Biliverdin reductase A	BLVRA	+		+		+	+	+	+		+			+	+	+	+	+
P53007	P53007	Tricarboxylate transport protein, mitochondrial	SLC25A1								+								+
P53396;P53396-2;P53396-3	P53396;P53396-2;P53396-3	ATP-citrate synthase	ACLY	+			+	+	+	+	+	+				+	+	+	+
P53597	P53597	Succinyl-CoA ligase [ADP/GDP-forming] subunit alpha, mitochondrial	SUCLG1			+	+							+	+
P53602	P53602	Diphosphomevalonate decarboxylase	MVD
P53618	P53618	Coatomer subunit beta	COPB1						+	+	+								+
P53621;P53621-2	P53621;P53621-2	Coatomer subunit alpha;Xenin;Proxenin	COPA						+	+	+						+	+	+
P53634;P53634-2;P53634-3	P53634	Dipeptidyl peptidase 1;Dipeptidyl peptidase 1 exclusion domain chain;Dipeptidyl peptidase 1 heavy chain;Dipeptidyl peptidase 1 light chain	CTSC	+	+	+	+	+	+	+	+	+	+	+	+	+	+	+	+
P53985;P53985-2	P53985;P53985-2	Monocarboxylate transporter 1	SLC16A1					+	+	+	+					+	+	+	+
P53990-2;P53990;P53990-4;P53990-5;P53990-3;P53990-6	P53990-2;P53990;P53990-4;P53990-5;P53990-3	IST1 homolog	IST1						+	+	+						+	+
P53999	P53999	Activated RNA polymerase II transcriptional coactivator p15	SUB1						+	+	+						+		+
P54105	P54105	Methylosome subunit pICln	CLNS1A							+
P54136-2;P54136	P54136-2;P54136	Arginine--tRNA ligase, cytoplasmic	RARS						+	+	+						+		+
P54289-2;P54289-5;P54289	P54289-2;P54289-5;P54289	Voltage-dependent calcium channel subunit alpha-2/delta-1;Voltage-dependent calcium channel subunit alpha-2-1;Voltage-dependent calcium channel subunit delta-1	CACNA2D1	+	+	+	+		+	+	+	+	+	+	+			+	+
P54289-3;P54289-4	P54289-3;P54289-4	Voltage-dependent calcium channel subunit alpha-2/delta-1;Voltage-dependent calcium channel subunit alpha-2-1;Voltage-dependent calcium channel subunit delta-1	CACNA2D1								+
P54296	P54296	Myomesin-2	MYOM2						+								+
P54577	P54577	Tyrosine--tRNA ligase, cytoplasmic;Tyrosine--tRNA ligase, cytoplasmic, N-terminally processed	YARS						+	+	+					+	+	+	+
P54578-2;P54578;P54578-3	P54578-2;P54578;P54578-3	Ubiquitin carboxyl-terminal hydrolase 14	USP14	+	+			+	+	+	+					+	+	+	+
P54652	P54652	Heat shock-related 70 kDa protein 2	HSPA2					+	+	+	+					+	+	+	+
P54709;P54709-2	P54709;P54709-2	Sodium/potassium-transporting ATPase subunit beta-3	ATP1B3					+	+	+	+					+	+	+	+
P54725-3;P54725;P54725-2	P54725-3;P54725;P54725-2	UV excision repair protein RAD23 homolog A	RAD23A	+	+		+		+	+	+	+	+		+		+	+	+
P54727;P54727-2	P54727;P54727-2	UV excision repair protein RAD23 homolog B	RAD23B	+	+
P54756-2;P54756;P54756-3;Q9UF33-2;Q9UF33-3;P29320;P54760;P29322;Q9UF33	P54756-2;P54756;P54756-3	Ephrin type-A receptor 5	EPHA5										+							+
P54764	P54764	Ephrin type-A receptor 4	EPHA4	+	+	+	+					+	+	+	+					+
P54802	P54802	Alpha-N-acetylglucosaminidase;Alpha-N-acetylglucosaminidase 82 kDa form;Alpha-N-acetylglucosaminidase 77 kDa form	NAGLU	+	+	+	+					+	+	+	+
P54803;P54803-3;P54803-5	P54803;P54803-3;P54803-5	Galactocerebrosidase	GALC																	+	metabolis
P54803-4	P54803-4	Galactocerebrosidase	GALC								+								+	+	metabolis
P54819-6;P54819-2;P54819;P54819-5;P54819-4;P54819-3	P54819-6;P54819-2;P54819;P54819-5	Adenylate kinase 2, mitochondrial;Adenylate kinase 2, mitochondrial, N-terminally processed	AK2	+							+	+
P54826	P54826	Growth arrest-specific protein 1	GAS1			+
P54920	P54920	Alpha-soluble NSF attachment protein	NAPA		+	+	+	+	+	+	+				+	+	+	+	+
P55000	P55000	Secreted Ly-6/uPAR-related protein 1	SLURP1				+
P55008	P55008	Allograft inflammatory factor 1	AIF1	+
P55010	P55010	Eukaryotic translation initiation factor 5	EIF5						+	+	+							+
P55011;P55011-3;Q13621-3;Q13621	P55011;P55011-3	Solute carrier family 12 member 2	SLC12A2	+			+	+	+	+	+	+			+	+	+	+	+	+
P55056	P55056	Apolipoprotein C-IV	APOC4	+	+	+	+		+	+	+			+	+		+	+	+	+
P55058;P55058-4;P55058-3;P55058-2	P55058;P55058-4;P55058-3;P55058-2	Phospholipid transfer protein	PLTP	+	+	+	+	+	+	+	+	+	+	+	+	+	+	+	+
P55060-3;P55060;P55060-4;P55060-2	P55060-3;P55060;P55060-4	Exportin-2	CSE1L					+	+	+	+					+	+	+	+
P55072	P55072	Transitional endoplasmic reticulum ATPase	VCP	+	+	+	+	+	+	+	+	+	+	+	+	+	+	+	+
P55083;P55083-2	P55083;P55083-2	Microfibril-associated glycoprotein 4	MFAP4	+	+	+	+	+	+	+	+	+		+	+	+	+		+
P55084-2;P55084	P55084-2;P55084	Trifunctional enzyme subunit beta, mitochondrial;3-ketoacyl-CoA thiolase	HADHB								+								+
P55087;P55087-2	P55087;P55087-2	Aquaporin-4	AQP4		+			+	+	+	+					+	+	+	+
P55103	P55103	Inhibin beta C chain	INHBC			+								+
P55160-2;P55160	P55160-2;P55160	Nck-associated protein 1-like	NCKAP1L						+	+	+						+	+	+
P55209-2;P55209	P55209-2;P55209	Nucleosome assembly protein 1-like 1	NAP1L1			+	+	+	+	+	+				+		+	+	+
P55209-3	P55209-3	Nucleosome assembly protein 1-like 1	NAP1L1							+								+
P55263-2;P55263;P55263-3;P55263-4	P55263-2;P55263;P55263-3;P55263-4	Adenosine kinase	ADK						+	+	+						+	+	+
P55268	P55268	Laminin subunit beta-2	LAMB2				+	+	+							+	+
P55283;P55283-2	P55283;P55283-2	Cadherin-4	CDH4	+	+							+	+
P55285-2;P55285	P55285-2;P55285	Cadherin-6	CDH6	+	+	+	+					+	+	+	+
P55286;P55289-2;P55289	P55286	Cadherin-8	CDH8	+	+	+	+					+	+	+	+
P55287-2;P55287	P55287-2;P55287	Cadherin-11	CDH11	+		+	+			+		+	+	+	+
P55290;P55290-4;P55290-5;P55290-3;P55290-2	P55290;P55290-4;P55290-5;P55290-3;P55290-2	Cadherin-13	CDH13	+	+	+	+			+	+	+	+	+	+			+
P55291	P55291	Cadherin-15	CDH15				+								+
P55786;P55786-2;A6NEC2;A6NEC2-2;A6NEC2-3	P55786;P55786-2	Puromycin-sensitive aminopeptidase	NPEPPS		+	+	+	+	+	+	+			+	+	+	+	+	+
P55884;P55884-2	P55884;P55884-2	Eukaryotic translation initiation factor 3 subunit B	EIF3B								+
P55957-2;P55957;P55957-4	P55957-2;P55957;P55957-4	BH3-interacting domain death agonist;BH3-interacting domain death agonist p15;BH3-interacting domain death agonist p13;BH3-interacting domain death agonist p11	BID	+	+							+	+
P56134-4;P56134-3;P56134-2;P56134	P56134-4;P56134-3;P56134-2;P56134	ATP synthase subunit f, mitochondrial	ATP5J2							+	+								+
P56192;P56192-2	P56192;P56192-2	Methionine--tRNA ligase, cytoplasmic	MARS								+								+
P56385	P56385	ATP synthase subunit e, mitochondrial	ATP5I								+								+
P56537;P56537-2	P56537;P56537-2	Eukaryotic translation initiation factor 6	EIF6	+			+		+	+	+				+		+		+
P56597	P56597	Nucleoside diphosphate kinase homolog 5	NME5
P56645;P56645-2	P56645;P56645-2	Period circadian protein homolog 3	PER3							+								+
P57053;Q99880	P57053;Q99880	Histone H2B type F-S;Histone H2B type 1-L	H2BFS;HIST1H2BL						+								+
P57087-2;P57087;P57087-3	P57087-2;P57087;P57087-3	Junctional adhesion molecule B	JAM2	+							+	+							+
P57737-4;P57737;P57737-3;P57737-2	P57737-4;P57737;P57737-3;P57737-2	Coronin-7	CORO7						+		+						+		+
P57739	P57739	Claudin-2	CLDN2					+	+		+
P58107	P58107	Epiplakin	EPPK1					+	+				+				+
P58340;P58340-5;P58340-2;P58340-4;P58340-3	P58340;P58340-5;P58340-2;P58340-4;P58340-3	Myeloid leukemia factor 1	MLF1								+
P58400;P58400-1	P58400;P58400-1	Neurexin-1-beta	NRXN1	+		+	+					+		+	+
P58401	P58401	Neurexin-2-beta	NRXN2				+						+
P58417;O95156	P58417	Neurexophilin-1	NXPH1	+	+					+		+	+
P58511	P58511	Small integral membrane protein 11	SMIM11
P58546	P58546	Myotrophin	MTPN	+	+	+	+		+	+	+		+	+			+	+	+
P59510-2;P59510-3;P59510	P59510-2;P59510-3;P59510	A disintegrin and metalloproteinase with thrombospondin motifs 20	ADAMTS20
P59666;P59665	P59666;P59665	Neutrophil defensin 3;HP 3-56;Neutrophil defensin 2;Neutrophil defensin 1;HP 1-56;Neutrophil defensin 2	DEFA3;DEFA1			+	+		+					+	+
P59768	P59768	Guanine nucleotide-binding protein G(I)/G(S)/G(O) subunit gamma-2	GNG2						+	+	+						+	+	+
P59780-2;P59780	P59780-2;P59780	AP-3 complex subunit sigma-2	AP3S2			+
P59998;P59998-3	P59998;P59998-3	Actin-related protein 2/3 complex subunit 4	ARPC4		+				+	+	+						+	+	+
P60033	P60033	CD81 antigen	CD81		+	+	+	+	+	+	+	+	+	+	+	+	+	+	+
P60174;P60174-1;P60174-4	P60174;P60174-1;P60174-4	Triosephosphate isomerase	TPI1	+	+	+	+	+	+	+	+	+	+	+	+	+	+	+	+	+		Glycolysis	Gluconeogenesis
P60201;P60201-2	P60201;P60201-2	Myelin proteolipid protein	PLP1					+	+	+	+					+	+	+	+
P60228	P60228	Eukaryotic translation initiation factor 3 subunit E	EIF3E						+	+	+							+	+
P60660-2;P60660;P14649	P60660-2;P60660	Myosin light polypeptide 6	MYL6	+	+	+	+	+	+	+	+	+	+	+	+	+	+	+	+
P60709;Q9BYX7	P60709	Actin, cytoplasmic 1;Actin, cytoplasmic 1, N-terminally processed	ACTB	+	+							+	+
P60842;P60842-2	P60842;P60842-2	Eukaryotic initiation factor 4A-I	EIF4A1	+	+	+	+	+	+	+	+	+	+	+		+	+	+	+
P60866;P60866-2	P60866;P60866-2	40S ribosomal protein S20	RPS20	+					+	+	+						+	+	+
P60880	P60880	Synaptosomal-associated protein 25	SNAP25						+	+	+						+	+	+
P60880-2	P60880-2	Synaptosomal-associated protein 25	SNAP25
P60891;P60891-2;P21108	P60891;P60891-2	Ribose-phosphate pyrophosphokinase 1	PRPS1	+				+	+	+	+					+	+	+	+
P60900;P60900-2;P60900-3	P60900;P60900-2	Proteasome subunit alpha type-6	PSMA6	+	+	+	+	+	+	+	+	+	+	+	+	+	+	+	+
P60903	P60903	Protein S100-A10	S100A10			+	+	+	+	+	+				+	+	+	+	+
P60953;P60953-1	P60953;P60953-1	Cell division control protein 42 homolog	CDC42	+		+		+	+	+	+	+		+	+	+	+	+	+
P60981-2;P60981	P60981-2;P60981	Destrin	DSTN	+	+	+	+		+	+	+	+	+		+		+	+	+
P60983	P60983	Glia maturation factor beta	GMFB	+	+	+	+					+	+		+				+
P60985-2;P60985	P60985-2;P60985	Keratinocyte differentiation-associated protein	KRTDAP				+								+
P61006;P61006-2	P61006;P61006-2	Ras-related protein Rab-8A	RAB8A					+	+	+	+						+	+	+
P61019;P61019-2;Q8WUD1;Q8WUD1-2	P61019;P61019-2;Q8WUD1	Ras-related protein Rab-2A;Ras-related protein Rab-2B	RAB2A;RAB2B				+	+	+	+	+					+	+	+	+
P61020;P61020-2	P61020;P61020-2	Ras-related protein Rab-5B	RAB5B					+	+	+	+					+	+	+	+
P61026	P61026	Ras-related protein Rab-10	RAB10				+	+	+	+	+				+	+	+	+	+
P61073;P61073-2	P61073;P61073-2	C-X-C chemokine receptor type 4	CXCR4
P62837-2;P62837;P61077;P61077-2;P61077-3;Q9Y2X8;P51668	P62837-2;P62837;P61077;P61077-2;P61077-3;Q9Y2X8;P51668	Ubiquitin-conjugating enzyme E2 D2;Ubiquitin-conjugating enzyme E2 D3;Ubiquitin-conjugating enzyme E2 D4;Ubiquitin-conjugating enzyme E2 D1	UBE2D2;UBE2D3;UBE2D4;UBE2D1							+	+						+	+	+
P61081	P61081	NEDD8-conjugating enzyme Ubc12	UBE2M								+								+
P61086;P61086-3;P61086-2	P61086;P61086-3	Ubiquitin-conjugating enzyme E2 K	UBE2K						+
P61088;Q5JXB2	P61088;Q5JXB2	Ubiquitin-conjugating enzyme E2 N;Putative ubiquitin-conjugating enzyme E2 N-like	UBE2N;UBE2NL	+	+	+	+	+	+	+	+	+	+	+	+	+	+	+	+
P61106	P61106	Ras-related protein Rab-14	RAB14			+			+	+	+			+			+	+	+
P61158;Q9P1U1-2;Q9P1U1;Q9P1U1-3;Q9C0K3	P61158	Actin-related protein 3	ACTR3	+	+	+	+	+	+	+	+	+	+	+	+	+	+	+	+
P61160;P61160-2	P61160;P61160-2	Actin-related protein 2	ACTR2	+	+	+	+	+	+	+	+			+	+	+	+	+	+
P61163	P61163	Alpha-centractin	ACTR1A				+	+	+	+	+				+		+	+	+
P61201;P61201-2	P61201;P61201-2	COP9 signalosome complex subunit 2	COPS2						+	+	+						+	+	+
P61204;P84077;P61204-2	P61204;P84077;P61204-2	ADP-ribosylation factor 3;ADP-ribosylation factor 1	ARF3;ARF1			+	+	+	+	+	+			+	+	+	+	+	+
P61221	P61221	ATP-binding cassette sub-family E member 1	ABCE1
P61224-3;P61224;P61224-2;A6NIZ1;P61224-4	P61224-3;P61224;P61224-2;A6NIZ1;P61224-4	Ras-related protein Rap-1b;Ras-related protein Rap-1b-like protein	RAP1B					+	+	+	+					+	+	+	+
P61225	P61225	Ras-related protein Rap-2b	RAP2B						+	+	+						+	+	+
P61247	P61247	40S ribosomal protein S3a	RPS3A						+	+	+						+	+	+
P61266-2;P61266	P61266-2;P61266	Syntaxin-1B	STX1B		+				+	+	+						+		+
P61278	P61278	Somatostatin;Somatostatin-28;Somatostatin-14	SST	+	+					+	+	+	+
P61313;P61313-2	P61313	60S ribosomal protein L15	RPL15						+	+	+						+		+
P61353	P61353	60S ribosomal protein L27	RPL27						+	+							+	+
P61421	P61421	V-type proton ATPase subunit d 1	ATP6V0D1						+	+	+							+	+
P61457	P61457	Pterin-4-alpha-carbinolamine dehydratase	PCBD1		+		+			+	+				+			+
P61586	P61586	Transforming protein RhoA	RHOA			+	+	+	+	+	+				+	+	+	+	+
P61601	P61601	Neurocalcin-delta	NCALD							+
P61604	P61604	10 kDa heat shock protein, mitochondrial	HSPE1	+	+					+	+							+	+
P61619-3;P61619	P61619-3;P61619	Protein transport protein Sec61 subunit alpha isoform 1	SEC61A1
P61626	P61626	Lysozyme C	LYZ	+	+	+	+	+	+	+	+	+	+	+	+	+	+	+	+
P61758;P61758-2	P61758;P61758-2	Prefoldin subunit 3	VBP1						+								+
P61764	P61764	Syntaxin-binding protein 1	STXBP1					+	+	+	+					+	+	+	+
P61764-2	P61764-2	Syntaxin-binding protein 1	STXBP1								+
P61769	P61769	Beta-2-microglobulin;Beta-2-microglobulin form pI 5.3	B2M	+	+	+	+	+	+	+	+	+	+	+	+	+	+	+	+
P61803	P61803	Dolichyl-diphosphooligosaccharide--protein glycosyltransferase subunit DAD1	DAD1						+	+	+						+		+
P61812;P61812-2	P61812;P61812-2	Transforming growth factor beta-2;Latency-associated peptide	TGFB2	+	+	+	+	+	+	+	+	+	+	+	+		+		+
P61916;P61916-2	P61916;P61916-2	Epididymal secretory protein E1	NPC2	+	+	+	+			+	+	+	+	+	+
P61923-5;P61923;P61923-4;P61923-2;P61923-3	P61923-5;P61923;P61923-4;P61923-2;P61923-3	Coatomer subunit zeta-1	COPZ1	+
P61952	P61952	Guanine nucleotide-binding protein G(I)/G(S)/G(O) subunit gamma-11	GNG11							+								+
P61960;P61960-2	P61960;P61960-2	Ubiquitin-fold modifier 1	UFM1	+
P61970	P61970	Nuclear transport factor 2	NUTF2	+	+	+	+	+	+	+	+	+	+	+	+	+	+	+	+
P61978-3;P61978;P61978-2	P61978-3;P61978;P61978-2	Heterogeneous nuclear ribonucleoprotein K	HNRNPK	+	+	+	+	+	+	+	+				+	+	+	+	+
P61981	P61981	14-3-3 protein gamma;14-3-3 protein gamma, N-terminally processed	YWHAG	+	+	+	+	+	+	+	+	+	+	+	+	+	+	+	+
P62070;P62070-4;P62070-3;P62070-2	P62070;P62070-4;P62070-3;P62070-2	Ras-related protein R-Ras2	RRAS2					+	+	+	+						+	+	+
P62081	P62081	40S ribosomal protein S7	RPS7						+		+								+
P62136-2;P62136;P62136-3	P62136-2;P62136;P62136-3	Serine/threonine-protein phosphatase PP1-alpha catalytic subunit	PPP1CA	+			+	+	+	+	+	+			+		+	+	+
P62166;P62166-2	P62166;P62166-2	Neuronal calcium sensor 1	NCS1				+								+
P62191	P62191	26S protease regulatory subunit 4	PSMC1						+	+	+						+	+	+
P62191-2	P62191-2	26S protease regulatory subunit 4	PSMC1							+
P62195;P62195-2	P62195;P62195-2	26S protease regulatory subunit 8	PSMC5					+	+	+	+					+	+	+	+
P62241	P62241	40S ribosomal protein S8	RPS8						+	+	+						+	+	+
P62244	P62244	40S ribosomal protein S15a	RPS15A					+	+	+	+						+		+
P62249	P62249	40S ribosomal protein S16	RPS16						+		+
P62256-2;P62256	P62256-2;P62256	Ubiquitin-conjugating enzyme E2 H	UBE2H					+		+	+							+
P62258;P62258-2	P62258;P62258-2	14-3-3 protein epsilon	YWHAE	+	+	+	+	+	+	+	+	+	+	+	+	+	+	+	+
P62263	P62263	40S ribosomal protein S14	RPS14					+	+	+	+						+	+	+
P62269	P62269	40S ribosomal protein S18	RPS18					+	+	+	+						+	+	+
P62277	P62277	40S ribosomal protein S13	RPS13						+	+	+						+	+	+
P62280	P62280	40S ribosomal protein S11	RPS11							+	+								+
P62306	P62306	Small nuclear ribonucleoprotein F	SNRPF						+		+						+		+
P62314	P62314	Small nuclear ribonucleoprotein Sm D1	SNRPD1	+	+
P62316;P62316-2	P62316;P62316-2	Small nuclear ribonucleoprotein Sm D2	SNRPD2				+		+		+				+		+		+
P62318-2;P62318	P62318-2;P62318	Small nuclear ribonucleoprotein Sm D3	SNRPD3		+				+		+						+		+
P62328	P62328	Thymosin beta-4;Hematopoietic system regulatory peptide	TMSB4X	+	+			+	+	+	+	+	+				+	+	+
P62330	P62330	ADP-ribosylation factor 6	ARF6						+		+						+		+
P62333	P62333	26S protease regulatory subunit 10B	PSMC6				+		+	+	+				+		+	+	+
P62424	P62424	60S ribosomal protein L7a	RPL7A					+	+		+						+	+	+
[truncated: 1,894 more rows]

## Sheet: Table S2
Table S2. Table of Weight Gene Co-expression Network Analysis (WGCNA) results. The table report all identify proteins, their color modules, and the Spearman's correlation coefficient for each trait i.e. control (CTR), Medulloblastoma tumor (Medullo), total CSF (Total), microvesicle (Mv), exosome (Ex) and proteins captured by peptide library beads (CPLLs).
Protein IDs	Protein names	Gene names	Module Color	CTR	Medullo	Total	CPLLs	Ex	Mv
P62308;A8MWD9	Small nuclear ribonucleoprotein G;Putative small nuclear ribonucleoprotein G-like protein 15	SNRPG;SNRPGP15	red	-0.0777821	0.319098	-0.139871	0.142484	-9.00904e-05	-0.0301667
CON__P05784;P05783	Keratin, type I cytoskeletal 18	KRT18	red	-0.130882	0.266611	0.047314	0.0649519	-0.243897	-0.169969
O14558	Heat shock protein beta-6	HSPB6	red	-0.134708	0.260351	-0.0029056	0.157136	-0.144372	-0.13103
O14791;O14791-2;O95236-3;O95236-2;O95236	Apolipoprotein L1	APOL1	red	-0.197994	0.315938	-0.137497	0.11814	-0.134115	-0.0484504
O15144	Actin-related protein 2/3 complex subunit 2	ARPC2	red	-0.000983063	0.278292	-0.298577	-0.276754	0.0152158	0.393369
O43143;O60231;Q14562	Pre-mRNA-splicing factor ATP-dependent RNA helicase DHX15	DHX15	red	-0.175883	0.336663	-0.070919	0.0502436	-0.0981991	0.078827
O43390;O43390-2;O43390-3;O43390-4	Heterogeneous nuclear ribonucleoprotein R	HNRNPR	red	-0.180375	0.354342	-0.229171	-0.0845507	0.0349475	0.203125
O75323-2;O75323	Protein NipSnap homolog 2	GBAS	red	-0.0743662	0.207701	-0.127314	0.00603602	-0.195677	0.288487
O75475;O75475-3;O75475-2	PC4 and SFRS1-interacting protein	PSIP1	red	-0.152082	0.303117	-0.0360363	0.0147525	-0.0294029	-0.00348505
O75608-2;O75608	Acyl-protein thioesterase 1	LYPLA1	red	0.00774025	0.263865	-0.147917	-0.0464446	0.0256031	0.219043
O75746;O75746-2;Q9UJS0;Q9UJS0-2	Calcium-binding mitochondrial carrier protein Aralar1	SLC25A12	red	-0.00730897	0.190672	-0.0820189	0.00837506	-0.257639	0.171514
O75874	Isocitrate dehydrogenase [NADP] cytoplasmic	IDH1	red	0.061568	0.297347	-0.300046	-0.115847	0.22942	0.316844
O94760	N(G),N(G)-dimethylarginine dimethylaminohydrolase 1	DDAH1	red	-0.0588344	0.35527	0.180219	-0.18494	-0.247059	0.229366
O95336	6-phosphogluconolactonase	PGLS	red	0.0875978	0.177517	-0.0711606	-0.0516485	-0.204834	0.234135
O95865	N(G),N(G)-dimethylarginine dimethylaminohydrolase 2	DDAH2	red	-0.290086	0.604186	-0.152024	0.0149161	-0.251486	0.286875
P00167-2;P00167;P00167-3	Cytochrome b5	CYB5A	red	0.0993737	0.0369415	-0.0882512	0.10305	-0.333826	0.229353
P00338;P00338-3;P00338-4;P00338-5;P00338-2	L-lactate dehydrogenase A chain	LDHA	red	0.0250218	0.380032	-0.31207	-0.250189	0.161272	0.179202
P00352;P47895	Retinal dehydrogenase 1	ALDH1A1	red	-0.194939	0.495487	-0.123095	-0.123787	0.000965576	-0.015257
P00491	Purine nucleoside phosphorylase	PNP	red	-0.045598	0.390942	-0.16582	-0.256762	-0.0417389	0.16392
P00492	Hypoxanthine-guanine phosphoribosyltransferase	HPRT1	red	-0.060131	0.273216	-0.0860513	-0.252099	-0.0382013	0.128766
P00505-2;P00505	Aspartate aminotransferase, mitochondrial	GOT2	red	-0.106709	0.116346	0.1235	0.0204473	-0.376844	0.331618
P00558	Phosphoglycerate kinase 1	PGK1	red	0.00254561	0.295696	-0.285489	-0.281707	0.0655056	0.244364
P00742	Coagulation factor X;Factor X light chain;Factor X heavy chain;Activated factor Xa heavy chain	F10	red	0.0779367	0.0443082	-0.0871663	-0.127819	-0.312069	0.340845
P00915	Carbonic anhydrase 1	CA1	red	-0.035479	0.214249	-0.0185793	-0.473951	-0.11606	0.267659
P02042	Hemoglobin subunit delta	HBD	red	0.0023644	0.148397	-0.159456	-0.316313	0.0325691	-0.00674149
P02144	Myoglobin	MB	red	-0.260749	0.444559	-0.0398644	-0.0343374	-0.168267	-0.034454
P02585	Troponin C, skeletal muscle	TNNC2	red	-0.279604	0.357594	0.199778	0.126858	-0.307229	-0.186117
P02649;CON__Q03247	Apolipoprotein E	APOE	red	-0.0686962	0.259976	0.191423	0.0698193	-0.227492	-0.0297512
P04070;P04070-2	Vitamin K-dependent protein C;Vitamin K-dependent protein C light chain;Vitamin K-dependent protein C heavy chain;Activation peptide	PROC	red	0.0355193	0.0857852	-0.0377683	0.136888	-0.532325	0.240676
P04075;P04075-2	Fructose-bisphosphate aldolase A	ALDOA	red	0.0517452	0.345058	-0.0472574	-0.275797	-0.111031	0.264431
P04114	Apolipoprotein B-100;Apolipoprotein B-48	APOB	red	-0.314228	0.332211	-0.44354	0.235465	0.00988519	-0.000172161
P05109	Protein S100-A8;Protein S100-A8, N-terminally processed	S100A8	red	0.0396385	0.245626	-0.178177	-0.366521	0.102865	0.177842
P05455	Lupus La protein	SSB	red	-0.178015	0.264396	-0.292123	0.0779623	-0.00802487	0.248109
P05937	Calbindin	CALB1	red	-0.260841	0.537259	0.380468	0.104016	-0.375651	-0.182941
P06702	Protein S100-A9	S100A9	red	-0.0410067	0.214194	-0.253655	-0.347929	0.10551	0.214319
P06744;P06744-2;Q8N196	Glucose-6-phosphate isomerase	GPI	red	-0.184754	0.455771	0.0342504	-0.526545	0.0399242	0.381381
P06753-6	Tropomyosin alpha-3 chain	TPM3	red	-0.172793	0.278647	0.0524047	-0.135465	-0.330514	0.364889
P07195;Q6ZMR3;P07864	L-lactate dehydrogenase B chain	LDHB	red	-0.238057	0.480116	-0.0478951	-0.430764	0.141317	0.116268
P07196	Neurofilament light polypeptide	NEFL	red	-0.22398	0.496962	0.162366	0.245344	-0.304413	-0.0492412
P07197;P07197-2	Neurofilament medium polypeptide	NEFM	red	-0.24027	0.477424	-0.126935	0.287751	-0.192194	-0.0183928
P07451	Carbonic anhydrase 3	CA3	red	-0.0636111	0.399988	-0.0437366	-0.20782	-0.107337	0.151833
P07737	Profilin-1	PFN1	red	0.0357122	0.206527	0.195245	-0.379568	-0.251966	0.26381
P07738	Bisphosphoglycerate mutase	BPGM	red	0.1756	0.0415144	-0.000806892	-0.225531	-0.166283	0.0875655
P07900;P07900-2;Q14568;Q58FG0;Q58FG1	Heat shock protein HSP 90-alpha	HSP90AA1	red	0.0123018	0.377523	-0.354553	-0.357633	0.152341	0.471776
P07951-2;P07951-3	Tropomyosin beta chain	TPM2	red	-0.156462	0.170508	0.161186	0.0308106	-0.376919	0.192661
P08670;P41219;P41219-2	Vimentin	VIM	red	-0.135192	0.350028	0.0298416	0.0774649	-0.415451	0.144761
P09104;P09104-2	Gamma-enolase	ENO2	red	-0.0540951	0.555091	0.091902	0.103442	-0.409766	0.0654392
P09211	Glutathione S-transferase P	GSTP1	red	0.0561729	0.200321	-0.0912415	-0.302258	0.0345054	0.334046
P09493-4;P09493-10;P09493-3;P09493-8			red	-0.453881	0.373974	-0.00502682	0.0616529	-0.411251	0.188912
P09651-2;P09651-3;P09651;Q32P51	Heterogeneous nuclear ribonucleoprotein A1;Heterogeneous nuclear ribonucleoprotein A1, N-terminally processed;Heterogeneous nuclear ribonucleoprotein A1-like 2	HNRNPA1;HNRNPA1L2	red	-0.196193	0.546847	-0.115692	0.0641512	-0.266594	0.329544
P09960;P09960-4;P09960-2;P09960-3	Leukotriene A-4 hydrolase	LTA4H	red	-0.07213	0.297422	-0.444307	-0.0758985	0.0882824	0.149622
P09972	Fructose-bisphosphate aldolase C	ALDOC	red	-0.338946	0.632786	0.327389	-0.0986141	-0.228754	0.00259829
P0CG30;P0CG29	Glutathione S-transferase theta-2B;Glutathione S-transferase theta-2	GSTT2B;GSTT2	red	-0.17228	0.292318	-0.172569	0.0710344	-0.0428688	0.0942171
P0DJI8;P0DJI9-2	Serum amyloid A-1 protein;Amyloid protein A;Serum amyloid protein A(2-104);Serum amyloid protein A(3-104);Serum amyloid protein A(2-103);Serum amyloid protein A(2-102);Serum amyloid protein A(4-101)	SAA1	red	-0.447815	0.483054	-0.19967	0.145849	-0.154165	-0.0318484
P0DJI9	Serum amyloid A-2 protein	SAA2	red	-0.36375	0.431815	-0.20491	0.177392	-0.245766	-0.0343124
P10599;P10599-2	Thioredoxin	TXN	red	-0.197574	0.112072	0.247464	-0.411651	-0.0802374	0.355446
P11021	78 kDa glucose-regulated protein	HSPA5	red	0.041615	0.296223	-0.0386281	-0.196335	-0.320165	0.472458
P11387;Q969P6-2;Q969P6	DNA topoisomerase 1	TOP1	red	-0.199109	0.290779	-0.233758	0.0237081	-0.0698162	0.227602
P12036;P12036-2	Neurofilament heavy polypeptide	NEFH	red	-0.0916175	0.275846	-0.235436	0.00751832	-0.0146639	0.21657
P12956;P12956-2	X-ray repair cross-complementing protein 6	XRCC6	red	-0.350731	0.679905	-0.12966	0.00722124	0.0332282	0.00532902
P13010	X-ray repair cross-complementing protein 5	XRCC5	red	-0.181047	0.445742	-0.0715982	-0.0568059	0.0508782	0.16528
P13796;P13796-2;Q14651	Plastin-2	LCP1	red	0.0770229	0.309014	0.0851581	-0.21432	-0.257769	0.166334
P13929;P13929-3;P13929-2	Beta-enolase	ENO3	red	-0.105207	0.367639	-0.0300807	0.224884	-0.204866	-0.0656773
P14136;P14136-3;P14136-2	Glial fibrillary acidic protein	GFAP	red	-0.390535	0.53208	-0.0234877	0.106122	-0.22223	-0.0324838
P14174	Macrophage migration inhibitory factor	MIF	red	-0.0131212	0.32335	-0.100302	-0.233513	-0.060719	0.144144
P14209;P14209-3;P14209-2	CD99 antigen	CD99	red	-0.0755075	0.171434	0.0552338	-0.355376	-0.110546	0.435745
P14550	Alcohol dehydrogenase [NADP(+)]	AKR1A1	red	0.0637665	0.155638	0.0195938	-0.0197584	-0.336915	0.122477
P14618;P14618-3	Pyruvate kinase PKM	PKM	red	-0.119457	0.36948	-0.199374	-0.407676	0.2186	0.224763
P14625;Q58FF3	Endoplasmin	HSP90B1	red	0.154888	0.273626	-0.135372	-0.20704	-0.198359	0.539586
P14920	D-amino-acid oxidase	DAO	red	-0.326729	0.505696	-0.154184	0.118895	0.0160416	-0.0303835
P15121;C9JRZ8;C9JRZ8-2	Aldose reductase	AKR1B1	red	-0.00759054	0.267676	-0.0334999	0.00388831	-0.0733979	0.289095
P15259	Phosphoglycerate mutase 2	PGAM2	red	-0.0360179	0.421922	0.067764	-0.311051	-0.108122	0.193948
P15374	Ubiquitin carboxyl-terminal hydrolase isozyme L3	UCHL3	red	-0.156302	0.259468	0.281237	-0.0766141	-0.429957	0.0729465
P17174;P17174-2	Aspartate aminotransferase, cytoplasmic	GOT1	red	-0.141472	0.287935	0.42317	-0.208538	-0.412231	0.0819541
P18669;Q8N0Y7	Phosphoglycerate mutase 1	PGAM1	red	0.0118793	0.366068	0.0939087	-0.491491	-0.138348	0.378156
P20700	Lamin-B1	LMNB1	red	-0.232111	0.719453	0.14994	-0.163117	-0.121886	0.0453257
P22392-2;P22392;O60361	Nucleoside diphosphate kinase B;Putative nucleoside diphosphate kinase	NME2;NME2P1	red	-0.0452119	0.391742	-0.235158	-0.069798	-0.124533	0.45644
P22626-2;P22626	Heterogeneous nuclear ribonucleoproteins A2/B1	HNRNPA2B1	red	-0.22993	0.537459	-0.193478	0.0411043	-0.239081	0.267973
P23297	Protein S100-A1	S100A1	red	-0.104829	0.49898	-0.00106521	0.183836	-0.241189	-0.0361381
P23528	Cofilin-1	CFL1	red	0.0022161	0.160317	0.0349141	-0.491361	-0.0229276	0.355162
P24158	Myeloblastin	PRTN3	red	-0.118381	0.330797	-0.292181	-0.118369	-0.0732664	0.085246
P25787	Proteasome subunit alpha type-2	PSMA2	red	-0.332594	0.526705	0.0411651	-0.164686	-0.0935799	0.196572
P25789	Proteasome subunit alpha type-4	PSMA4	red	-0.0917634	0.287891	-0.145647	-0.222362	-0.162512	0.418186
P26196	Probable ATP-dependent RNA helicase DDX6	DDX6	red	-0.0987043	0.281475	-0.130659	0.156812	-0.207654	0.0455133
P27816-2;P27816-6;P27816;P27816-5;P27816-4;P27816-7	Microtubule-associated protein 4	MAP4	red	-0.103015	0.315941	0.187838	0.122762	-0.281215	-0.134753
P28062-2;P28062	Proteasome subunit beta type-8	PSMB8	red	-0.123243	0.383962	-0.193873	-0.00172381	-0.0231438	0.218609
P28072	Proteasome subunit beta type-6	PSMB6	red	-0.0621835	0.348115	-0.0575211	0.0569636	-0.0473668	0.122022
P29218-3;P29218;P29218-2	Inositol monophosphatase 1	IMPA1	red	-0.198736	0.423655	-0.138993	0.115074	-0.239923	0.17265
P29401;P29401-2	Transketolase	TKT	red	-0.0414286	0.483497	0.0540231	-0.296041	-0.0786613	0.208619
P29966	Myristoylated alanine-rich C-kinase substrate	MARCKS	red	0.0526609	0.236492	0.167922	-0.457284	-0.0326202	0.418414
P30041	Peroxiredoxin-6	PRDX6	red	-0.1068	0.340077	-0.333514	-0.32635	0.0911104	0.278401
P30046;P30046-2;A6NHG4	D-dopachrome decarboxylase;D-dopachrome decarboxylase-like protein	DDT;DDTL	red	-0.108112	0.2903	-0.050109	-0.0920294	-0.401346	0.281813
P30086	Phosphatidylethanolamine-binding protein 1;Hippocampal cholinergic neurostimulating peptide	PEBP1	red	-0.00685735	0.27729	0.279477	-0.164853	-0.330999	0.0830139
P30740;P30740-2;O75830	Leukocyte elastase inhibitor	SERPINB1	red	-0.168692	0.254676	0.0161462	-0.298797	-0.170605	0.342153
P31150	Rab GDP dissociation inhibitor alpha	GDI1	red	-0.270274	0.444763	0.320059	-0.0118632	-0.466245	0.130219
P31949	Protein S100-A11;Protein S100-A11, N-terminally processed	S100A11	red	0.159342	0.0380992	0.156922	-0.640845	0.0567935	0.411873
P34932;P34932-2	Heat shock 70 kDa protein 4	HSPA4	red	-0.129376	0.321784	-0.216914	-0.102099	-0.096471	0.415103
P35219	Carbonic anhydrase-related protein	CA8	red	-0.14879	0.333228	0.0496414	0.220402	-0.254485	-0.0999766
P35542	Serum amyloid A-4 protein	SAA4	red	-0.090441	0.424457	-0.133348	0.0748176	-0.168707	0.0550065
P35609;P35609-2	Alpha-actinin-2	ACTN2	red	-0.274298	0.469581	-0.0718307	0.0455798	-0.159655	-0.0827975
P37802;P37802-2	Transgelin-2	TAGLN2	red	0.00197606	0.12037	-0.0855277	-0.0458727	-0.332058	0.191607
P37840-2;P37840;P37840-3	Alpha-synuclein	SNCA	red	0.0433316	0.133265	0.0425871	0.0144526	-0.529456	0.310169
P38159;P38159-3;P38159-2;Q96E39;O75526;Q8N7X1	RNA-binding motif protein, X chromosome;RNA-binding motif protein, X chromosome, N-terminally processed	RBMX	red	-0.375852	0.439445	0.0923284	-0.206728	-0.178074	0.184627
P40121;P40121-2	Macrophage-capping protein	CAPG	red	0.142293	0.0207564	-0.0540407	0.0511138	-0.237318	0.259828
P40763-3;P40763-2;P40763	Signal transducer and activator of transcription 3	STAT3	red	-0.172432	0.340188	0.0710289	0.290085	-0.244014	-0.142628
P40925-3;P40925;P40925-2	Malate dehydrogenase, cytoplasmic	MDH1	red	-0.0722235	0.299459	0.209863	-0.528667	-0.173971	0.323327
P40926;P40926-2	Malate dehydrogenase, mitochondrial	MDH2	red	-0.109453	0.382212	-0.308269	-0.142273	-0.0463779	0.300192
P42765	3-ketoacyl-CoA thiolase, mitochondrial	ACAA2	red	-0.185688	0.380095	-0.293581	0.0581946	0.114409	0.190043
P43490	Nicotinamide phosphoribosyltransferase	NAMPT	red	-0.109299	0.373169	-0.292439	-0.165662	0.0554027	0.235763
P46821	Microtubule-associated protein 1B;MAP1B heavy chain;MAP1 light chain LC1	MAP1B	red	-0.128262	0.522782	-0.129024	0.00276502	-0.277817	0.322364
P46976;P46976-2;P46976-3	Glycogenin-1	GYG1	red	-0.074165	0.431832	-0.238162	-0.00274012	0.0313513	0.162679
P47756-2;P47756	F-actin-capping protein subunit beta	CAPZB	red	-0.145514	0.424858	-0.226117	-0.154458	-0.0730091	0.421962
P48723	Heat shock 70 kDa protein 13	HSPA13	red	-0.272774	0.20893	-0.15079	0.275979	-0.313152	0.197399
P49006	MARCKS-related protein	MARCKSL1	red	-0.104207	0.177832	0.199009	-0.143822	-0.1821	0.25048
P49721	Proteasome subunit beta type-2	PSMB2	red	-0.0334393	0.385078	-0.353008	0.00682748	0.136933	0.17901
P50395;P50395-2	Rab GDP dissociation inhibitor beta	GDI2	red	0.0535976	0.25866	0.108002	-0.410148	-0.018509	0.269442
P50461;P50461-2	Cysteine and glycine-rich protein 3	CSRP3	red	-0.23103	0.511194	-0.126623	0.140783	-0.16426	-0.0385185
P50502;Q8NFI4;Q8IZP2	Hsc70-interacting protein;Putative protein FAM10A5;Putative protein FAM10A4	ST13;ST13P5;ST13P4	red	-0.00702889	0.369554	-0.343893	-0.203829	0.0400099	0.448832
P51178;P51178-2	1-phosphatidylinositol 4,5-bisphosphate phosphodiesterase delta-1	PLCD1	red	0.0127448	0.231865	-0.111015	-0.0607304	-0.000963284	0.13688
P51858;P51858-2;P51858-3	Hepatoma-derived growth factor	HDGF	red	-0.121152	0.4766	-0.121757	-0.00681229	-0.186162	0.363509
P52209-2;P52209	6-phosphogluconate dehydrogenase, decarboxylating	PGD	red	0.0965863	0.316737	-0.212298	-0.265103	0.00164702	0.255303
P52565;P52565-2	Rho GDP-dissociation inhibitor 1	ARHGDIA	red	-0.00727297	0.211538	0.147615	-0.360871	-0.194587	0.438939
P52566	Rho GDP-dissociation inhibitor 2	ARHGDIB	red	-0.00460365	0.0837034	0.0187864	-0.364976	-0.157619	0.456041
P54725-3;P54725;P54725-2	UV excision repair protein RAD23 homolog A	RAD23A	red	-0.117711	0.20733	0.24106	-0.0504706	-0.295901	0.172615
P54819-6;P54819-2;P54819;P54819-5;P54819-4;P54819-3	Adenylate kinase 2, mitochondrial;Adenylate kinase 2, mitochondrial, N-terminally processed	AK2	red	0.0843239	0.0933336	0.0432346	-0.0104731	-0.206232	0.357783
P55087;P55087-2	Aquaporin-4	AQP4	red	-0.0417998	0.299956	-0.210496	-0.253652	-0.149877	0.428808
P55786;P55786-2;A6NEC2;A6NEC2-2;A6NEC2-3	Puromycin-sensitive aminopeptidase	NPEPPS	red	-0.143955	0.471333	-0.450826	0.0800008	-0.0730807	0.375497
P57737-4;P57737;P57737-3;P57737-2	Coronin-7	CORO7	red	-0.288662	0.356905	-0.126379	0.0740815	-0.157381	0.170624
P58546	Myotrophin	MTPN	red	-0.0319278	0.0760198	0.0413581	-0.0243896	-0.310372	0.295709
P60174;P60174-1;P60174-4	Triosephosphate isomerase	TPI1	red	0.0592877	0.298093	0.24813	-0.557938	-0.0940249	0.268331
P60900;P60900-2;P60900-3	Proteasome subunit alpha type-6	PSMA6	red	0.00855253	0.301953	-0.393622	-0.068324	0.106342	0.222687
P61088;Q5JXB2	Ubiquitin-conjugating enzyme E2 N;Putative ubiquitin-conjugating enzyme E2 N-like	UBE2N;UBE2NL	red	-0.017493	0.340669	-0.186383	0.0673645	-0.273397	0.246944
P61158;Q9P1U1-2;Q9P1U1;Q9P1U1-3;Q9C0K3	Actin-related protein 3	ACTR3	red	-0.0196073	0.279573	-0.216522	-0.219897	-0.0801107	0.250515
P61970	Nuclear transport factor 2	NUTF2	red	0.00875081	0.168554	-0.179803	-0.0181042	-0.243353	0.22977
P61978-3;P61978;P61978-2	Heterogeneous nuclear ribonucleoprotein K	HNRNPK	red	-0.198592	0.499927	-0.348022	0.110069	-0.134111	0.328292
P61981	14-3-3 protein gamma;14-3-3 protein gamma, N-terminally processed	YWHAG	red	-0.119213	0.381132	0.00678859	-0.0705013	-0.356447	0.341825
P62258;P62258-2	14-3-3 protein epsilon	YWHAE	red	-0.140592	0.45293	-0.0146833	-0.296275	-0.145744	0.386799
P62316;P62316-2	Small nuclear ribonucleoprotein Sm D2	SNRPD2	red	-0.166764	0.354835	-0.0469106	0.0577234	-0.0868268	0.126071
P62750	60S ribosomal protein L23a	RPL23A	red	-0.157732	0.1936	0.0848627	0.0477121	-0.263039	0.141111
P62937;P0DN26;A0A0B4J2A2;A0A075B767;A0A075B759;Q9Y536;F5H284;P0DN37	Peptidyl-prolyl cis-trans isomerase A;Peptidyl-prolyl cis-trans isomerase A, N-terminally processed	PPIA	red	-0.0896141	0.266709	0.0404287	-0.567317	0.0324735	0.308029
P62942	Peptidyl-prolyl cis-trans isomerase FKBP1A	FKBP1A	red	-0.0235346	0.242882	0.207689	-0.0616566	-0.421411	0.190885
P62993;P62993-2	Growth factor receptor-bound protein 2	GRB2	red	0.0953211	0.0540621	0.111084	-0.115372	-0.474599	0.315762
P63104;P63104-2;REV__P53355-4;REV__P53355;REV__P53355-3	14-3-3 protein zeta/delta	YWHAZ	red	-0.0722413	0.379497	0.0554396	-0.372969	-0.0908165	0.283085
P63208;P63208-2	S-phase kinase-associated protein 1	SKP1	red	-0.118418	0.344586	0.222694	-0.000707103	-0.418393	0.204598
P67936	Tropomyosin alpha-4 chain	TPM4	red	-0.114585	0.18442	0.202718	0.0204505	-0.441006	0.359912
P68036;P68036-3;P68036-2;A0A1B0GUS4	Ubiquitin-conjugating enzyme E2 L3	UBE2L3	red	0.0242083	0.386385	-0.127265	-0.124699	-0.113155	0.267833
P78509-3;P78509-2;P78509	Reelin	RELN	red	-0.0942821	0.372245	0.00738253	0.0107213	-0.0799953	-0.166106
P78527;P78527-2	DNA-dependent protein kinase catalytic subunit	PRKDC	red	-0.154306	0.493098	-0.0908803	-0.000971812	0.0691231	-0.0156782
P80188;P80188-2	Neutrophil gelatinase-associated lipocalin	LCN2	red	-0.193831	0.195386	0.0910278	-0.142892	-0.237076	0.0342617
P80723;P80723-2	Brain acid soluble protein 1	BASP1	red	0.0580476	0.164788	0.336181	-0.579967	-0.0200652	0.448537
P98088	Mucin-5AC	MUC5AC	red	-0.0891004	0.174418	-0.00293876	0.108279	-0.321141	0.224942
Q00169	Phosphatidylinositol transfer protein alpha isoform	PITPNA	red	-0.0723364	0.416086	-0.329751	0.142773	-0.157989	0.322915
Q01082;Q01082-2;Q01082-3;REV__P43681	Spectrin beta chain, non-erythrocytic 1	SPTBN1	red	-0.278158	0.570432	-0.100796	0.0935836	-0.373421	0.193984
Q01518;Q01518-2	Adenylyl cyclase-associated protein 1	CAP1	red	0.0618171	0.258177	-0.174768	-0.234459	-0.182309	0.462634
Q01844-6;Q01844-3;Q01844;Q01844-5;Q01844-2;Q01844-4	RNA-binding protein EWS	EWSR1	red	-0.302809	0.414793	-0.053137	-0.0293322	0.0277961	0.0711832
Q02978;Q02978-2	Mitochondrial 2-oxoglutarate/malate carrier protein	SLC25A11	red	-0.116051	0.243997	-0.0817028	0.0620667	-0.350698	0.28
Q03252	Lamin-B2	LMNB2	red	-0.204861	0.412021	0.038799	0.337338	-0.26961	-0.205028
Q04760;Q04760-2	Lactoylglutathione lyase	GLO1	red	-0.201225	0.392642	-0.14661	-0.092183	-0.275388	0.211002
Q04828;P52895;P42330;P52895-2;P42330-2;P17516	Aldo-keto reductase family 1 member C1;Aldo-keto reductase family 1 member C2;Aldo-keto reductase family 1 member C3	AKR1C1;AKR1C2;AKR1C3	red	-0.12126	0.326105	-0.237615	0.0330992	0.0488621	0.0445115
Q04917;REV__Q7Z5H3-4;REV__Q7Z5H3-3;REV__P13521;REV__Q7Z5H3;REV__Q7Z5H3-5;REV__Q7Z5H3-2	14-3-3 protein eta	YWHAH	red	-0.121038	0.380919	-0.0753363	-0.041235	-0.235742	0.355193
Q06033-2;Q06033	Inter-alpha-trypsin inhibitor heavy chain H3	ITIH3	red	-0.174009	0.33393	0.165962	0.0713538	-0.129696	-0.189894
Q06830	Peroxiredoxin-1	PRDX1	red	-0.177953	0.442629	-0.119645	-0.359432	-0.0385194	0.383167
Q07666-3;Q07666-2;Q07666	KH domain-containing, RNA-binding, signal transduction-associated protein 1	KHDRBS1	red	-0.18327	0.426962	-0.0313235	0.0414059	-0.00520669	0.0448415
Q09328	Alpha-1,6-mannosylglycoprotein 6-beta-N-acetylglucosaminyltransferase A	MGAT5	red	-0.0499715	0.275068	0.181812	0.169091	-0.23894	-0.131377
Q12765-2;Q12765;Q12765-3	Secernin-1	SCRN1	red	-0.242951	0.310796	-0.26943	0.34234	-0.291544	0.191188
Q12905	Interleukin enhancer-binding factor 2	ILF2	red	-0.425474	0.56932	-0.203207	0.0436952	0.0014449	0.127293
Q12906-5;Q12906-4;Q12906-2;Q12906-6;Q12906-3;Q12906;Q12906-7;Q96SI9-2;Q96SI9	Interleukin enhancer-binding factor 3	ILF3	red	-0.388869	0.70001	-0.0538222	0.177703	-0.0116181	-0.0399516
Q13228;Q13228-4;Q13228-2;Q13228-3	Selenium-binding protein 1	SELENBP1	red	0.13627	0.0829867	-0.252025	-0.193596	-0.0815085	0.104941
Q13404;Q13404-7;Q13404-2;Q13404-1;Q13404-8;Q15819;Q13404-6	Ubiquitin-conjugating enzyme E2 variant 1;Ubiquitin-conjugating enzyme E2 variant 2	UBE2V1;UBE2V2	red	-0.0979043	0.434323	0.104537	-0.164466	-0.330202	0.345117
Q13510-2;Q13510;Q13510-3	Acid ceramidase;Acid ceramidase subunit alpha;Acid ceramidase subunit beta	ASAH1	red	-0.316144	0.175269	-0.203352	0.251158	-0.401596	0.265117
Q13790	Apolipoprotein F	APOF	red	-0.298753	0.345051	-0.14589	0.36697	-0.264022	0.0436116
Q13813-2;Q13813	Spectrin alpha chain, non-erythrocytic 1	SPTAN1	red	-0.266931	0.625464	-0.114179	0.125841	-0.322875	0.268362
Q14103-3;Q14103;Q14103-4;Q14103-2	Heterogeneous nuclear ribonucleoprotein D0	HNRNPD	red	-0.226163	0.638861	-0.307001	-0.0189606	0.00450837	0.245706
Q14141-2;Q14141-4;Q14141;Q14141-3	Septin-6	SEPT6	red	-0.0286341	0.264219	-0.266378	-0.0293855	-0.0184373	0.0582652
Q14194-2;Q14194	Dihydropyrimidinase-related protein 1	CRMP1	red	-0.177365	0.57031	-0.208355	0.156926	-0.0231325	0.121955
Q14195-2;Q14195;Q14117	Dihydropyrimidinase-related protein 3	DPYSL3	red	-0.177037	0.542491	-0.271644	0.0248697	-0.0585281	0.214389
Q14315-2;Q14315	Filamin-C	FLNC	red	-0.263291	0.322633	-0.159155	0.0627981	-0.178874	0.0187049
Q14587-2;Q14587	Zinc finger protein 268	ZNF268	red	-0.150516	0.329294	0.269399	0.0428087	-0.238507	-0.139885
Q15084-3;Q15084;Q15084-4;Q15084-5;Q15084-2	Protein disulfide-isomerase A6	PDIA6	red	0.0605076	0.200513	-0.0314925	0.0620513	-0.260913	0.252573
Q15149-7;Q15149-8;Q15149-9;Q15149-5;Q15149-4;Q15149-6;Q15149-3;Q15149-2;Q15149	Plectin	PLEC	red	-0.308508	0.471489	-0.207174	0.297557	-0.0887574	0.0269075
Q15233;Q15233-2	Non-POU domain-containing octamer-binding protein	NONO	red	-0.134474	0.274652	-0.119565	0.0236838	0.00812346	0.158994
Q16352	Alpha-internexin	INA	red	-0.265788	0.539752	0.0221502	0.252713	-0.061917	-0.0887918
Q16555;Q16555-2	Dihydropyrimidinase-related protein 2	DPYSL2	red	-0.152516	0.380009	-0.420354	-0.0695873	-0.00254534	0.277448
Q16799;Q16799-2	Reticulon-1	RTN1	red	-0.179273	0.370848	-0.101352	-0.142261	-0.15134	0.41434
Q16851;Q16851-2	UTP--glucose-1-phosphate uridylyltransferase	UGP2	red	-0.092843	0.420918	-0.206247	-0.234	-0.0268267	0.485593
Q2TAA2;Q2TAA2-2	Isoamyl acetate-hydrolyzing esterase 1 homolog	IAH1	red	-0.144032	0.338091	-0.157276	0.106825	-0.0877971	-0.0241537
Q53GG5;Q53GG5-2;Q53GG5-3	PDZ and LIM domain protein 3	PDLIM3	red	-0.204022	0.357492	-0.013543	0.247658	-0.175933	-0.226002
Q5SSJ5-2;Q5SSJ5;Q5SSJ5-3;Q5SSJ5-5	Heterochromatin protein 1-binding protein 3	HP1BP3	red	-0.025601	0.140544	-0.107733	-0.0560093	0.0513628	0.199487
Q6EEV6;P61956-2;P61956;P55854;P55854-2	Small ubiquitin-related modifier 4;Small ubiquitin-related modifier 2;Small ubiquitin-related modifier 3	SUMO4;SUMO2;SUMO3	red	-0.193052	0.294921	0.243884	-0.0251912	-0.155722	-0.0561432
Q6UWR7	Ectonucleotide pyrophosphatase/phosphodiesterase family member 6	ENPP6	red	-0.115659	0.266604	-0.0833932	0.072319	0.0262285	0.155953
Q70J99-3;Q70J99;Q70J99-2	Protein unc-13 homolog D	UNC13D	red	-0.347709	0.425384	-0.440419	0.116996	-0.113402	0.306574
Q8IW45;Q8IW45-2;Q8IW45-4;Q8IW45-3	ATP-dependent (S)-NAD(P)H-hydrate dehydratase	CARKD	red	-0.195938	0.522555	-0.285301	0.108376	0.00491464	0.113228
Q8IWK6-3			red	-0.274606	0.458103	-0.0964862	0.245576	-0.276322	-0.0367723
Q8N158	Glypican-2;Secreted glypican-2	GPC2	red	-0.217736	0.465284	-0.0628364	0.0263891	-0.158273	-0.0685239
Q8N475;Q8N475-2;Q8N475-3	Follistatin-related protein 5	FSTL5	red	-0.138892	0.287037	0.00513773	0.112474	-0.122366	-0.0987856
Q8N4Q0-2;Q8N4Q0	Zinc-binding alcohol dehydrogenase domain-containing protein 2	ZADH2	red	-0.0420641	0.217882	-0.0571379	0.0204083	-0.240451	0.236537
Q8N4S9;Q8N4S9-3;Q8N4S9-2	MARVEL domain-containing protein 2	MARVELD2	red	-0.221411	0.339541	-0.211668	0.0599526	-0.0260908	0.0563617
Q8TCZ2;Q8TCZ2-2;Q8TCZ2-5;Q8TCZ2-3;Q8TCZ2-6	CD99 antigen-like protein 2	CD99L2	red	-0.113917	0.304517	0.412448	-0.105934	-0.388017	0.0252748
Q8WZ42-11;Q8WZ42-4;Q8WZ42-7;Q8WZ42-2;Q8WZ42;Q8WZ42-8;Q8WZ42-13;Q8WZ42-5;Q8WZ42-3;Q8WZ42-10;Q8WZ42-9	Titin	TTN	red	-0.228981	0.576959	-0.015376	0.0668288	0.110629	-0.225001
Q92841-1;Q92841-3;Q92841-2;Q92841	Probable ATP-dependent RNA helicase DDX17	DDX17	red	-0.0417469	0.280593	-0.158408	0.0995794	-0.0164966	0.14608
Q96CX2;Q6ZWB6	BTB/POZ domain-containing protein KCTD12	KCTD12	red	-0.155561	0.477225	-0.149297	-0.0437944	-0.279103	0.422192
Q96JP9;Q96JP9-2	Cadherin-related family member 1	CDHR1	red	-0.299041	0.407487	-0.0458568	0.172434	-0.1813	-0.0690445
Q96KP4;Q96KP4-2	Cytosolic non-specific dipeptidase	CNDP2	red	-0.00146425	0.433014	-0.269902	-0.0481744	-0.0150278	0.2239
Q99436;Q99436-2	Proteasome subunit beta type-7	PSMB7	red	-0.0532584	0.156606	0.0568781	-0.0142303	-0.346215	0.236145
Q99497	Protein deglycase DJ-1	PARK7	red	-0.0956504	0.394644	-0.0214744	-0.190327	-0.242464	0.422997
Q99572;Q99572-6;Q99572-4;Q99572-8;Q99572-3;Q99572-5;Q99572-2	P2X purinoceptor 7	P2RX7	red	0.0771864	0.032944	-0.115738	0.0330829	-0.275467	0.313134
Q9BQR3	Serine protease 27	PRSS27	red	-0.0884251	0.269662	0.190843	0.0660135	-0.277422	-0.103212
Q9BRF8;Q9BRF8-2;Q9BRF8-3	Serine/threonine-protein phosphatase CPPED1	CPPED1	red	-0.100408	0.0643988	0.0596179	0.0584704	-0.33079	0.249099
Q9BZV3	Interphotoreceptor matrix proteoglycan 2	IMPG2	red	-0.121152	0.316697	0.0621426	0.166561	-0.186539	-0.110926
Q9BZZ5-3;Q9BZZ5-2;Q9BZZ5;Q9BZZ5-1;Q9BZZ5-5;Q9BZZ5-6	Apoptosis inhibitor 5	API5	red	-0.199761	0.567172	-0.235242	0.223964	-0.0988013	0.149246
Q9H0R4-2;Q9H0R4	Haloacid dehalogenase-like hydrolase domain-containing protein 2	HDHD2	red	-0.166466	0.3382	-0.164694	0.0973302	-0.142269	0.0392194
Q9H173	Nucleotide exchange factor SIL1	SIL1	red	-0.308605	0.236406	-0.0766814	0.311233	-0.389709	0.112124
Q9H313-4;Q9H313-5;Q9H313;Q9H313-2;Q9H313-3	Protein tweety homolog 1	TTYH1	red	-0.202536	0.316019	-0.0926954	0.068703	-0.0904243	0.100419
Q9NVA2;Q9NVA2-2;Q9P0V9-3;Q9P0V9;Q9P0V9-2	Septin-11	SEPT11	red	-0.0526072	0.327329	-0.259924	-0.349113	0.0400431	0.419663
Q9NX14;Q9NX14-2	NADH dehydrogenase [ubiquinone] 1 beta subcomplex subunit 11, mitochondrial	NDUFB11	red	-0.0868088	0.185619	-0.0193258	0.130184	-0.395988	0.308746
Q9NX63	MICOS complex subunit MIC19	CHCHD3	red	-0.200079	0.32453	-0.173992	0.122561	-0.109886	0.156035
Q9NZQ8-2;Q9NZQ8;Q9NZQ8-3	Transient receptor potential cation channel subfamily M member 5	TRPM5	red	-0.262735	0.432187	-0.124422	0.225143	-0.0686324	0.0366997
Q9P0L0;Q9P0L0-2;O95292-2;O95292	Vesicle-associated membrane protein-associated protein A	VAPA	red	-0.165684	0.342477	-0.034818	-0.0714035	-0.306885	0.372822
Q9P0M6	Core histone macro-H2A.2	H2AFY2	red	-0.280115	0.571524	-0.148731	0.010569	0.0574	0.00506346
Q9UBS4	DnaJ homolog subfamily B member 11	DNAJB11	red	0.063846	0.0829125	-0.0781021	0.0861228	-0.251231	0.226516
Q9UEY8-2;Q9UEY8	Gamma-adducin	ADD3	red	-0.143133	0.399142	-0.128529	0.0566717	-0.0172183	0.0915996
Q9UHG3-2;Q9UHG3	Prenylcysteine oxidase 1	PCYOX1	red	-0.312167	0.375934	-0.25844	0.344063	-0.126202	0.153112
Q9UK22	F-box only protein 2	FBXO2	red	-0.332877	0.385126	-0.189074	0.323434	-0.254438	0.21456
Q9UK55;CON__ENSEMBL:ENSBTAP00000013050	Protein Z-dependent protease inhibitor	SERPINA10	red	-0.413946	0.519556	-0.066724	0.130263	-0.218739	0.0720244
Q9UN36-2;Q9UN36-6;Q9UN36;Q9UN36-4;Q9UN36-5;Q9UN36-3	Protein NDRG2	NDRG2	red	-0.257691	0.566801	-0.309741	0.161934	-0.126853	0.268984
Q9UNZ2;Q9UNZ2-5;Q9UNZ2-6;Q9UNZ2-4	NSFL1 cofactor p47	NSFL1C	red	0.057676	0.0416884	0.040513	-0.14246	-0.234469	0.263742
O15540;O15540-2	Fatty acid-binding protein, brain	FABP7	white	0.50903	-0.348425	0.00531951	-0.129432	-0.232445	0.144836
O75368	SH3 domain-binding glutamic acid-rich-like protein	SH3BGRL	white	0.169812	0.0319556	0.457348	-0.235098	-0.532813	0.289122
O94772;O94772-2	Lymphocyte antigen 6H	LY6H	white	0.288608	-0.151068	0.22546	-0.0714337	-0.371708	0.289726
O94919	Endonuclease domain-containing 1 protein	ENDOD1	white	-0.0365928	-0.0187325	0.394685	-0.300695	-0.382895	0.187769
P00390-2;P00390;P00390-3;P00390-4;P00390-5	Glutathione reductase, mitochondrial	GSR	white	0.0747785	0.164375	0.231333	-0.289869	-0.394183	0.403941
P00441	Superoxide dismutase [Cu-Zn]	SOD1	white	0.0801702	-0.0133313	0.498747	-0.528697	-0.247502	0.22881
P02771	Alpha-fetoprotein	AFP	white	0.461148	-0.215568	0.143418	-0.0546381	-0.0711801	-0.101432
P04080	Cystatin-B	CSTB	white	0.161163	0.0273043	0.14662	-0.347024	-0.343645	0.341977
P04179;P04179-4;P04179-2;P04179-3	Superoxide dismutase [Mn], mitochondrial	SOD2	white	0.0438535	0.0722928	0.262962	-0.313062	-0.360315	0.360612
P04216	Thy-1 membrane glycoprotein	THY1	white	0.271217	-0.0069763	0.385901	-0.215507	-0.385251	0.282419
P07108;P07108-3;P07108-2;P07108-4;P07108-5	Acyl-CoA-binding protein	DBI	white	0.0594182	0.139584	0.459292	-0.465054	-0.259483	0.250297
P10451-4;P10451;P10451-2;CON__P31096	Osteopontin	SPP1	white	0.213204	0.016747	0.291493	-0.217564	-0.464761	0.273635
P10451-5	Osteopontin	SPP1	white	0.273991	-0.0483797	0.173935	-0.333411	-0.365121	0.433844
P10636-4;P10636-5	Microtubule-associated protein tau	MAPT	white	0.101067	0.100019	0.333644	-0.0638525	-0.373064	0.182092
P13473;P13473-2;P13473-3	Lysosome-associated membrane glycoprotein 2	LAMP2	white	0.0122778	0.0205662	0.512364	-0.410785	-0.407407	0.257647
P16444	Dipeptidase 1	DPEP1	white	0.474454	-0.273238	0.0288693	0.0468663	-0.170306	-0.0358808
P16949;P16949-2	Stathmin	STMN1	white	0.365826	-0.166664	0.422777	-0.0627981	-0.390826	0.191648
P17677;P17677-2	Neuromodulin	GAP43	white	0.3943	-0.130082	0.357688	-0.323945	-0.305579	0.386686
P35237	Serpin B6	SERPINB6	white	-0.122425	0.0628584	0.393862	-0.351749	-0.369466	0.41697
P61278	Somatostatin;Somatostatin-28;Somatostatin-14	SST	white	0.0641461	-0.151704	0.497643	-0.150443	-0.363817	0.285897
P62328	Thymosin beta-4;Hematopoietic system regulatory peptide	TMSB4X	white	0.165753	-0.0714179	0.50449	-0.451624	-0.249923	0.251992
P78324;P78324-4;P78324-2;Q5TFQ8;Q9P1W8-3;O00241-2;Q9P1W8-4;Q9P1W8-2;Q9P1W8;O00241	Tyrosine-protein phosphatase non-receptor type substrate 1;Signal-regulatory protein beta-1 isoform 3	SIRPA;SIRPB1	white	-0.0144724	-0.0273357	0.628981	-0.286677	-0.407732	0.256981
Q12907	Vesicular integral-membrane protein VIP36	LMAN2	white	-0.0653091	0.0995971	0.333309	-0.15408	-0.534858	0.225677
Q14956-2;Q14956	Transmembrane glycoprotein NMB	GPNMB	white	0.68634	-0.315311	0.109388	-0.0672248	-0.060834	-0.0193293
Q4ZHG4;Q4ZHG4-2	Fibronectin type III domain-containing protein 1	FNDC1	white	0.427118	-0.342895	0.1604	0.0250307	-0.0436124	-0.077374
Q6P1M0-2	Long-chain fatty acid transport protein 4	SLC27A4	white	0.715494	-0.369609	-0.0440647	0.0384031	-0.0782421	-0.191073
Q96FA3	E3 ubiquitin-protein ligase pellino homolog 1	PELI1	white	0.453827	-0.262482	0.21511	-0.0796634	-0.1833	0.0598479
Q9H299	SH3 domain-binding glutamic acid-rich-like protein 3	SH3BGRL3	white	0.100795	-0.0443337	0.483409	-0.344345	-0.371033	0.254383
Q9ULF5;Q9ULF5-2	Zinc transporter ZIP10	SLC39A10	white	0.216751	-0.135587	0.424399	-0.0956848	-0.465868	0.268055
A6NCN2	Putative keratin-87 protein	KRT87P	black	-0.173064	0.302831	-0.0651773	0.0413164	0.130469	-0.228452
CON__A2A5Y0;CON__O76015;CON__O76014;O76014;O76015;CON__A2AB72			black	-0.156633	0.228715	-0.087358	0.0350516	0.150776	-0.126357
O76009;CON__O76009;CON__Q6NTB9	Keratin, type I cuticular Ha3-I	KRT33A	black	-0.0665609	0.188454	-0.0916561	0.0852631	0.00912748	-0.160057
CON__O76013;O76013-2;O76013	Keratin, type I cuticular Ha6	KRT36	black	-0.0252429	0.0946253	-0.157527	-0.0355664	0.279908	-0.111249
O95678;CON__O95678;CON__REFSEQ:XP_932229	Keratin, type II cytoskeletal 75	KRT75	black	-0.0741548	0.175349	-0.0305806	0.0429026	0.034339	-0.0832605
CON__P02533;P02533;CON__Q61782;Q9ULK0	Keratin, type I cytoskeletal 14	KRT14	black	-0.332766	0.204008	-0.31807	-0.135983	0.390182	0.0123222
CON__P02538;P02538	Keratin, type II cytoskeletal 6A	KRT6A	black	-0.445163	0.261029	-0.209379	-0.223002	0.388982	0.0169353
CON__P02662			black	-0.172127	0.344871	-0.32728	-0.0476237	0.325076	0.0433838
CON__P02663			black	-0.13701	0.292973	-0.176691	-0.0286196	0.167317	0.00829791
CON__P02666			black	-0.195428	0.125778	-0.1094	-0.0761699	0.267707	-0.176534
CON__P04259			black	-0.184469	0.257951	-0.242481	-0.0439369	0.458949	-0.0697767
CON__P08779;P08779;CON__Q9Z2K1;CON__Q3ZAW8	Keratin, type I cytoskeletal 16	KRT16	black	-0.413381	0.284861	-0.361284	-0.0529022	0.328141	0.0311799
CON__P13645;P13645;CON__Q2M2I5;Q2M2I5	Keratin, type I cytoskeletal 10	KRT10	black	-0.406417	0.172216	-0.122544	-0.115852	0.400754	-0.120175
CON__P13647;P13647	Keratin, type II cytoskeletal 5	KRT5	black	-0.418379	0.261208	-0.288134	-0.11555	0.426781	0.0419157
CON__P20930;P20930	Filaggrin	FLG	black	-0.256696	0.201032	-0.418475	0.148678	0.386397	0.0935547
CON__P35908v2;P35908	Keratin, type II cytoskeletal 2 epidermal	KRT2	black	-0.360894	0.161819	-0.156557	-0.171856	0.416529	-0.0952624
CON__P78386;P78386	Keratin, type II cuticular Hb5	KRT85	black	-0.266642	0.375667	0.0254102	-0.0806408	0.146778	-0.142237
Q04695;CON__Q04695;CON__Q99PS0	Keratin, type I cytoskeletal 17	KRT17	black	-0.322236	0.255581	-0.436224	0.00447977	0.382476	0.0757195
CON__Q14525;Q14525	Keratin, type I cuticular Ha3-II	KRT33B	black	-0.163872	0.246673	-0.0932961	0.047635	0.111047	-0.166173
CON__Q15323;CON__Q9UE12;Q15323	Keratin, type I cuticular Ha1	KRT31	black	-0.101566	0.19586	-0.0824661	-0.0527427	0.212084	-0.118998
CON__Q497I4			black	-0.106784	0.177747	-0.08433	0.0418904	0.0362454	-0.128175
CON__Q61726			black	-0.0606732	0.205397	-0.124582	-0.0313798	0.16875	-0.0955888
CON__Q6NT21;P78385;CON__P78385;CON__Q14533;Q14533	Keratin, type II cuticular Hb3;Keratin, type II cuticular Hb1	KRT83;KRT81	black	-0.229025	0.313485	-0.138919	-0.0714361	0.320625	-0.157028
CON__Q8IUT8			black	-0.104014	0.163622	-0.146737	0.0333467	0.282999	-0.193818
CON__REFSEQ:XP_986630			black	-0.134951	0.112545	-0.0877299	0.054844	0.0284108	-0.13068
O00187-2;O00187	Mannan-binding lectin serine protease 2;Mannan-binding lectin serine protease 2 A chain;Mannan-binding lectin serine protease 2 B chain	MASP2	black	0.0165915	0.0173893	-0.117055	0.0343973	0.452341	-0.225685
O15020-2;O15020	Spectrin beta chain, non-erythrocytic 2	SPTBN2	black	-0.244803	0.343272	-0.156305	-0.101072	0.257343	-0.128328
O43747;O43747-2	AP-1 complex subunit gamma-1	AP1G1	black	-0.113413	0.224169	-0.109947	0.145257	-0.00480825	-0.0600808
O43809	Cleavage and polyadenylation specificity factor subunit 5	NUDT21	black	-0.0794174	0.207105	-0.0640886	0.0609277	0.279582	-0.27187
O60662-2;O60662	Kelch-like protein 41	KLHL41	black	-0.144448	0.23783	-0.0309119	0.124811	-0.115168	-0.124489
O75112-2;O75112-7;O75112;O75112-6;O75112-4;O75112-3;O75112-5	LIM domain-binding protein 3	LDB3	black	-0.179285	0.231048	0.0645068	0.112686	-0.0406653	-0.22369
O75367;O75367-3;O75367-2	Core histone macro-H2A.1	H2AFY	black	-0.303495	0.474879	-0.30628	-0.227441	0.379584	0.0400704
O75643;O75643-2	U5 small nuclear ribonucleoprotein 200 kDa helicase	SNRNP200	black	-0.0864693	0.215	-0.151603	0.0349776	0.266879	-0.179608
P00734;CON__P00735	Prothrombin;Activation peptide fragment 1;Activation peptide fragment 2;Thrombin light chain;Thrombin heavy chain	F2	black	-0.139376	0.177303	-0.242815	0.166811	0.0444056	-0.161995
P01031;CON__Q1A7A4	Complement C5;Complement C5 beta chain;Complement C5 alpha chain;C5a anaphylatoxin;Complement C5 alpha chain	C5	black	-0.12911	0.291234	0.12469	-0.156243	0.180946	-0.326747
P02751-5	Fibronectin;Anastellin;Ugl-Y1;Ugl-Y2;Ugl-Y3	FN1	black	-0.0298087	0.131704	-0.188191	-0.0697732	0.320865	-0.252004
P03951;P03951-2	Coagulation factor XI;Coagulation factor XIa heavy chain;Coagulation factor XIa light chain	F11	black	-0.193955	0.142091	-0.153676	0.0748716	0.423936	-0.15015
P04003;CON__Q28065	C4b-binding protein alpha chain	C4BPA	black	-0.095865	0.0905058	-0.320337	0.0292285	0.366738	-0.255132
P04264	Keratin, type II cytoskeletal 1	KRT1	black	-0.370223	0.191725	-0.202442	-0.213228	0.432733	0.00390394
P06733;P06733-2	Alpha-enolase	ENO1	black	-0.177762	0.476143	-0.214434	-0.219007	0.105728	0.117818
P06737-2;P06737	Glycogen phosphorylase, liver form	PYGL	black	-0.201323	0.392671	-0.349025	-0.193841	0.218621	0.118846
Q16778;P33778;P23527;P06899;Q96A08;Q6DRA6;Q6DN03	Histone H2B type 2-E;Histone H2B type 1-B;Histone H2B type 1-O;Histone H2B type 1-J;Histone H2B type 1-A	HIST2H2BE;HIST1H2BB;HIST1H2BO;HIST1H2BJ;HIST1H2BA	black	-0.0928271	0.236964	-0.259656	0.03271	0.453717	-0.20714
P07358	Complement component C8 beta chain	C8B	black	-0.18601	0.148551	0.0776499	-0.186263	0.245595	-0.238881
Q99878;Q96KK5;P0C0S8;Q9BTM1;P20671;Q9BTM1-2;Q71UI9-5	Histone H2A type 1-J;Histone H2A type 1-H;Histone H2A type 1;Histone H2A.J;Histone H2A type 1-D	HIST1H2AJ;HIST1H2AH;HIST1H2AG;H2AFJ;HIST1H2AD	black	-0.271001	0.44473	-0.377793	-0.357195	0.378715	0.148337
P10155-3;P10155-5;P10155-4;P10155;P10155-2	60 kDa SS-A/Ro ribonucleoprotein	TROVE2	black	-0.18721	0.176231	-0.0967619	0.198638	-0.02029	-0.0798315
P16403;P10412;P16402;P22492;Q02539	Histone H1.2;Histone H1.4;Histone H1.3;Histone H1t;Histone H1.1	HIST1H1C;HIST1H1E;HIST1H1D;HIST1H1T;HIST1H1A	black	-0.413374	0.393184	-0.111554	-0.408172	0.311116	0.301369
P11217;P11217-2	Glycogen phosphorylase, muscle form	PYGM	black	-0.270514	0.429991	-0.102018	-0.0284032	0.149867	-0.0907227
P13671	Complement component C6	C6	black	-0.0719511	0.235966	0.151216	-0.0247855	0.109333	-0.360639
P13805-2;P13805-3;P13805;P45378-5;P45378-7;P45378-4;P45378-6;P45378-2;P45378-3;P45378	Troponin T, slow skeletal muscle	TNNT1	black	-0.255311	0.302931	-0.0532674	0.0300681	-0.0397278	-0.0260856
P14618-2	Pyruvate kinase PKM	PKM	black	0.00304702	0.408684	-0.0313301	-0.0533582	0.243768	-0.16257
P15169;CON__Q2KJ83	Carboxypeptidase N catalytic chain	CPN1	black	-0.190293	0.249119	-0.159853	0.145311	0.26197	-0.356604
P15822	Zinc finger protein 40	HIVEP1	black	-0.131495	0.188805	-0.0935962	0.187908	-0.0610107	-0.169644
P16104	Histone H2AX	H2AFX	black	-0.361462	0.488708	-0.100564	-0.171458	0.42044	-0.0431944
P16401	Histone H1.5	HIST1H1B	black	-0.283043	0.314298	-0.281006	-0.398571	0.362363	0.370412
P18428	Lipopolysaccharide-binding protein	LBP	black	-0.291779	0.406101	-0.238635	-0.179083	0.200996	0.0255904
P20851-2;P20851	C4b-binding protein beta chain	C4BPB	black	-0.195957	0.150498	-0.449924	0.308619	0.256492	-0.202819
P20929-3;P20929-2;P20929-4;P20929	Nebulin	NEB	black	-0.139687	0.433811	-0.262258	0.0716076	0.145207	0.0674214
P27918	Properdin	CFP	black	-0.123822	0.28417	-0.235021	0.25282	0.229345	-0.22185
P29508;P29508-2;P48594	Serpin B3;Serpin B4	SERPINB3;SERPINB4	black	-0.297363	0.21366	-0.400289	0.166853	0.143044	0.209757
P30520	Adenylosuccinate synthetase isozyme 2	ADSS	black	-0.191718	0.232168	-0.0640503	0.119879	-0.0440958	-0.0965629
P31327-2;P31327;P31327-3	Carbamoyl-phosphate synthase [ammonia], mitochondrial	CPS1	black	-0.207032	0.352889	-0.0356411	0.098667	0.230973	-0.189729
P35527;CON__P35527	Keratin, type I cytoskeletal 9	KRT9	black	-0.3557	0.164772	-0.258501	-0.0924293	0.439651	-0.0490777
P35637-2;P35637	RNA-binding protein FUS	FUS	black	-0.317326	0.417004	-0.0860077	-0.330306	0.305935	0.1667
P39059	Collagen alpha-1(XV) chain;Restin;Restin-2;Restin-3;Restin-4	COL15A1	black	0.0911251	0.212152	-0.147038	-0.0167287	0.337889	-0.124331
P46776	60S ribosomal protein L27a	RPL27A	black	-0.00653758	0.100741	-0.228699	0.211487	0.236652	-0.142654
P49720	Proteasome subunit beta type-3	PSMB3	black	-0.265895	0.258585	0.02538	-0.162513	-0.011538	-0.0508339
P51608;P51608-2	Methyl-CpG-binding protein 2	MECP2	black	-0.198515	0.22435	-0.19003	0.132033	0.116478	-0.188065
P51888	Prolargin	PRELP	black	-0.377088	0.160609	-0.580244	0.141489	0.187651	0.0725548
P57053;Q99880	Histone H2B type F-S;Histone H2B type 1-L	H2BFS;HIST1H2BL	black	-0.169995	0.327619	-0.0982061	0.0890893	0.254228	-0.21398
P62805	Histone H4	HIST1H4A	black	-0.255917	0.417755	-0.337549	-0.416605	0.384856	0.218499
P67809;P16989-2;P16989-3;Q9Y2T7;P16989	Nuclease-sensitive element-binding protein 1	YBX1	black	-0.185635	0.333771	-0.00565288	0.0963006	-0.00858483	-0.129582
P68431;Q16695;Q6NXT2	Histone H3.1;Histone H3.1t	HIST1H3A;HIST3H3	black	-0.14894	0.208836	-0.0311588	-0.18173	0.504907	-0.178449
P78347-2;P78347-4;P78347-3;P78347	General transcription factor II-I	GTF2I	black	-0.106161	0.225771	0.029583	0.106078	7.30258e-05	-0.147439
P84243	Histone H3.3	H3F3A	black	-0.375162	0.439813	-0.207835	-0.37193	0.380369	0.125654
Q00872-4;Q00872-2	Myosin-binding protein C, slow-type	MYBPC1	black	-0.133508	0.250958	-0.128724	0.14637	0.0939097	-0.131875
Q02413;Q02413-2	Desmoglein-1	DSG1	black	-0.260061	0.162202	-0.422554	0.0734706	0.322775	0.191727
Q02880-2;Q02880	DNA topoisomerase 2-beta	TOP2B	black	-0.123045	0.19887	0.010446	0.000585551	0.085357	-0.0856114
Q05639	Elongation factor 1-alpha 2	EEF1A2	black	-0.167738	0.326144	-0.0267306	-0.0909542	0.0346022	-0.0122894
Q08554-2;Q08554	Desmocollin-1	DSC1	black	-0.254663	0.16231	-0.524579	0.148481	0.193181	0.242895
Q08830	Fibrinogen-like protein 1	FGL1	black	-0.249749	0.449439	-0.211425	-0.128167	0.178084	0.0550226
Q13425;Q13425-2	Beta-2-syntrophin	SNTB2	black	-0.100414	0.254453	-0.126362	0.0610023	0.349857	-0.1403
Q14011;Q14011-2	Cold-inducible RNA-binding protein	CIRBP	black	-0.183526	0.350096	-0.0950502	0.0746213	0.0317664	-0.0757775
Q14161-2;Q14161-11;Q14161-7;Q14161-9;Q14161-6;Q14161-10;Q14161-8;Q14161-4;Q14161-5;Q14161-3;Q14161;Q9Y2X7;Q9Y2X7-3	ARF GTPase-activating protein GIT2;ARF GTPase-activating protein GIT1	GIT2;GIT1	black	-0.241932	0.263313	-0.237332	0.0834829	0.332283	-0.159543
Q587J8	KHDC3-like protein	KHDC3L	black	-0.0772451	0.213163	-0.0147355	0.0723162	0.12598	-0.144143
Q5T749	Keratinocyte proline-rich protein	KPRP	black	-0.0537841	0.366075	-0.266657	-0.151535	0.387592	0.00759779
Q6FI13;Q16777	Histone H2A type 2-A;Histone H2A type 2-C	HIST2H2AA3;HIST2H2AC	black	-0.133629	0.172132	-0.0727405	-0.115825	0.401737	-0.177793
Q6P2Q9	Pre-mRNA-processing-splicing factor 8	PRPF8	black	-0.252034	0.47295	-0.131567	-0.134996	0.310897	0.040321
Q71DI3	Histone H3.2	HIST2H3A	black	-0.192717	0.169264	-0.143663	-0.173391	0.374094	-0.110809
Q7Z7G0;Q7Z7G0-2;Q7Z7G0-3;Q7Z7G0-4	Target of Nesh-SH3	ABI3BP	black	0.0560244	0.116328	-0.309213	-0.013955	0.351294	-0.0131258
Q86YQ8	Copine-8	CPNE8	black	-0.161863	0.0664122	-0.252962	0.210645	0.243611	-0.165884
Q8IUE6	Histone H2A type 2-B	HIST2H2AB	black	-0.166062	0.407527	-0.309797	-0.184943	0.306416	0.0184565
Q8N142;Q8N142-2	Adenylosuccinate synthetase isozyme 1	ADSSL1	black	-0.110344	0.202835	-0.0893167	0.161543	-0.0557176	-0.247044
Q8N1N4;CON__Q8N1N4-2;CON__Q7RTT2;Q8N1N4-2	Keratin, type II cytoskeletal 78	KRT78	black	-0.0786087	0.0677206	-0.273985	0.134792	0.425915	-0.0342072
Q8TER0-5;Q8TER0-3;Q8TER0-4;Q8TER0	Sushi, nidogen and EGF-like domain-containing protein 1	SNED1	black	-0.183783	0.308845	-0.0737422	0.199047	0.03355	-0.195426
Q8WVV4-1;Q8WVV4;Q8WVV4-3	Protein POF1B	POF1B	black	-0.245306	0.22881	-0.292818	-0.00847939	0.347563	0.0184905
Q8WWA0;Q8WWU7-2;Q8WWU7	Intelectin-1	ITLN1	black	-0.0643171	0.189491	-0.247384	0.259343	0.223901	-0.273639
Q99598	Translin-associated protein X	TSNAX	black	-0.238839	0.134404	0.124953	-0.0536668	0.0747989	-0.0458285
Q99879;Q99877;Q93079;Q5QNW6;P62807;P58876;O60814;Q5QNW6-2	Histone H2B type 1-M;Histone H2B type 1-N;Histone H2B type 1-H;Histone H2B type 2-F;Histone H2B type 1-C/E/F/G/I;Histone H2B type 1-D;Histone H2B type 1-K	HIST1H2BM;HIST1H2BN;HIST1H2BH;HIST2H2BF;HIST1H2BC;HIST1H2BD;HIST1H2BK	black	-0.226057	0.432132	-0.426398	-0.297932	0.418004	0.173692
Q9BWP8-8;Q9BWP8-7;Q9BWP8-6;Q9BWP8-5;Q9BWP8-4;Q9BWP8-3;Q9BWP8-2;Q9BWP8-9;Q9BWP8;Q9BWP8-10	Collectin-11	COLEC11	black	-0.104684	0.0406724	-0.144748	0.18297	0.223507	-0.225189
Q9BXJ1;Q9BXJ1-2	Complement C1q tumor necrosis factor-related protein 1	C1QTNF1	black	-0.0745013	0.157421	-0.209565	0.0469861	0.430302	-0.154716
Q9BZV1-2;Q9BZV1	UBX domain-containing protein 6	UBXN6	black	-0.170691	0.258279	-0.0499312	0.0496019	0.0114551	-0.175912
Q9GZM7;Q9GZM7-3;Q9GZM7-2	Tubulointerstitial nephritis antigen-like	TINAGL1	black	0.0219792	0.108409	-0.106723	0.0133637	0.229937	-0.121848
Q9GZZ9;Q9GZZ9-2	Ubiquitin-like modifier-activating enzyme 5	UBA5	black	-0.139913	0.250197	-0.0349872	0.00911075	0.35039	-0.174017
Q9H347	Ubiquilin-3	UBQLN3	black	-0.165637	0.316458	-0.220091	-0.0837984	0.152411	-0.0481678
Q9NS86	LanC-like protein 2	LANCL2	black	-0.183202	0.300875	-0.0850174	0.0328715	0.152545	0.0520389
Q9NV70-2;Q9NV70	Exocyst complex component 1	EXOC1	black	-0.182548	0.271195	-0.0362841	-0.0264972	0.0865366	-0.114847
A0AVF1;A0AVF1-3;A0AVF1-2	Intraflagellar transport protein 56	TTC26	blue	-0.140221	0.0450519	-0.450211	-0.301368	0.280084	0.582782
A6NHL2-2;A6NHL2	Tubulin alpha chain-like 3	TUBAL3	blue	-0.147438	0.236246	-0.36256	-0.285783	0.23002	0.462521
B0I1T2;B0I1T2-4;B0I1T2-3;B0I1T2-2	Unconventional myosin-Ig;Minor histocompatibility antigen HA-2	MYO1G	blue	0.155559	-0.177745	-0.310663	-0.0185436	-0.250395	0.525211
B2RUZ4	Small integral membrane protein 1	SMIM1	blue	0.00848011	-0.0691889	-0.360161	-0.242654	0.0453135	0.577566
CON__P01966			blue	-0.0993496	0.123219	-0.477462	-0.0843361	0.0801997	0.402146
CON__P02070			blue	-0.207314	0.225442	-0.221992	-0.265338	0.0335951	0.203931
CON__P12763			blue	-0.312147	0.215716	-0.343664	-0.152331	0.152408	0.427005
CON__P34955			blue	-0.318402	0.33239	-0.317923	-0.163513	0.140892	0.428569
CON__Q32MB2;Q86Y46;Q86Y46-2;CON__Q7RTS7;Q7RTS7	Keratin, type II cytoskeletal 73;Keratin, type II cytoskeletal 74	KRT73;KRT74	blue	0.0275884	0.0394457	-0.209608	-0.10974	0.0404974	0.303168
CON__Q3SX09			blue	-0.138248	0.18418	-0.372629	-0.199052	0.21341	0.244471
CON__Q3ZBS7			blue	-0.302352	0.114907	-0.292628	-0.127963	0.126072	0.412456
CON__Q9NSB4;Q9NSB4	Keratin, type II cuticular Hb2	KRT82	blue	-0.150059	0.278894	-0.212087	-0.191608	0.257106	0.251521
Q13765;E9PAV3-2;E9PAV3;Q9BZK3	Nascent polypeptide-associated complex subunit alpha;Nascent polypeptide-associated complex subunit alpha, muscle-specific form	NACA	blue	0.0675239	-0.104557	-0.218016	-0.0800803	-0.32476	0.5802
O00148;Q13838;Q13838-2;O00148-2;O00148-3	ATP-dependent RNA helicase DDX39A;Spliceosome RNA helicase DDX39B	DDX39A;DDX39B	blue	-0.342772	0.482092	-0.257469	0.00138098	-0.065191	0.347223
O00159-2;O00159-3;O00159;Q9UBC5	Unconventional myosin-Ic	MYO1C	blue	-0.0277992	-0.0676818	-0.248849	-0.135154	-0.140877	0.609418
O00160	Unconventional myosin-If	MYO1F	blue	-0.102739	0.149151	-0.41615	-0.126131	0.0530859	0.467322
O00161;O00161-2	Synaptosomal-associated protein 23	SNAP23	blue	0.0568823	0.0300818	-0.468956	-0.28225	0.145897	0.636959
O00168	Phospholemman	FXYD1	blue	-0.182033	0.136614	-0.465146	-0.33762	0.394555	0.540276
O00194	Ras-related protein Rab-27B	RAB27B	blue	0.121332	-0.0965158	-0.245942	-0.103553	-0.191077	0.423855
O00231;O00231-2	26S proteasome non-ATPase regulatory subunit 11	PSMD11	blue	0.0402552	0.0708699	-0.358608	-0.35078	0.264	0.492203
O00232;O00232-2	26S proteasome non-ATPase regulatory subunit 12	PSMD12	blue	-0.265118	0.13486	-0.188042	-0.0905076	-0.0371053	0.30778
O00233;O00233-2;O00233-3	26S proteasome non-ATPase regulatory subunit 9	PSMD9	blue	-0.0836222	0.0588277	-0.142361	-0.117177	-0.166261	0.245382
O00264;O00264-2	Membrane-associated progesterone receptor component 1	PGRMC1	blue	-0.207637	0.152635	-0.153137	0.0227709	-0.137298	0.3477
O00299	Chloride intracellular channel protein 1	CLIC1	blue	-0.0703481	-0.00683231	-0.336507	-0.168731	0.0539192	0.481878
O00303	Eukaryotic translation initiation factor 3 subunit F	EIF3F	blue	-0.0600379	0.0979558	-0.328875	-0.133372	-0.170965	0.515843
O00339-3;O00339-2;O00339;O00339-4	Matrilin-2	MATN2	blue	-0.0409053	-0.164537	-0.278913	-0.0937366	-0.117472	0.570256
O00410;O00410-3;O00410-2;O60518	Importin-5	IPO5	blue	-0.183232	0.230769	-0.399883	-0.152939	-0.00546212	0.344142
O00429-4;O00429-5;O00429-3;O00429-9;O00429-2;O00429;O00429-8;O00429-6;O00429-7	Dynamin-1-like protein	DNM1L	blue	-0.100551	-0.00351271	-0.109639	-0.0732006	-0.0769469	0.272543
O00571-2;O00571;O15523-2;O15523;O15523-3	ATP-dependent RNA helicase DDX3X;ATP-dependent RNA helicase DDX3Y	DDX3X;DDX3Y	blue	-0.250024	0.0227749	-0.426672	-0.0789638	0.0722322	0.530739
O00592-2;O00592	Podocalyxin	PODXL	blue	-0.12416	0.103084	-0.341989	-0.177657	-0.0251375	0.643535
O00629	Importin subunit alpha-3	KPNA4	blue	-0.276705	0.209633	-0.320294	-0.119831	-0.0343587	0.317091
O00743-2;O00743;O00743-3	Serine/threonine-protein phosphatase 6 catalytic subunit;Serine/threonine-protein phosphatase 6 catalytic subunit, N-terminally processed	PPP6C	blue	-0.188253	0.0301976	-0.168966	-0.0254158	-0.207728	0.386998
P47813;O14602	Eukaryotic translation initiation factor 1A, X-chromosomal;Eukaryotic translation initiation factor 1A, Y-chromosomal	EIF1AX;EIF1AY	blue	-0.0902305	0.0661744	-0.331983	-0.0355329	-0.176147	0.581028
O14744-2;O14744;O14744-3;O14744-5;O14744-4	Protein arginine N-methyltransferase 5;Protein arginine N-methyltransferase 5, N-terminally processed	PRMT5	blue	-0.131944	0.111213	-0.221325	-0.200314	-0.157519	0.482439
O14745;O14745-2	Na(+)/H(+) exchange regulatory cofactor NHE-RF1	SLC9A3R1	blue	-0.0642072	0.0752713	-0.457228	-0.28265	0.156924	0.658834
O14818;O14818-2;Q8TAA3-2;Q8TAA3-5;Q8TAA3;O14818-4	Proteasome subunit alpha type-7;Proteasome subunit alpha type-7-like	PSMA7;PSMA8	blue	-0.359873	0.457593	-0.263185	-0.209322	0.123882	0.355088
P19105;O14950	Myosin regulatory light chain 12A;Myosin regulatory light chain 12B	MYL12A;MYL12B	blue	-0.0902178	0.213892	-0.413633	-0.207376	0.114063	0.496059
O14958;O14958-2	Calsequestrin-2	CASQ2	blue	-0.0752679	-0.0360881	-0.241825	-0.0129979	-0.126728	0.313383
O14980	Exportin-1	XPO1	blue	-0.3025	0.248282	-0.35072	-0.187471	0.0527145	0.392492
O15031	Plexin-B2	PLXNB2	blue	0.227055	-0.22991	-0.168281	0.0422978	-0.288002	0.401624
O15066;O15066-2;O14782;Q9BVG8-5;Q9BVG8-2;Q9BVG8;Q9BVG8-6	Kinesin-like protein KIF3B;Kinesin-like protein KIF3B, N-terminally processed	KIF3B	blue	-0.0824044	0.0715719	-0.380213	-0.34724	0.298464	0.578236
O15067	Phosphoribosylformylglycinamidine synthase	PFAS	blue	-0.108745	-0.0232501	-0.273085	-0.0702997	-0.00690717	0.293532
O15126;O15126-2	Secretory carrier-associated membrane protein 1	SCAMP1	blue	0.00249876	0.0310982	-0.236983	-0.0676687	-0.18882	0.547526
O15127	Secretory carrier-associated membrane protein 2	SCAMP2	blue	-0.0283249	0.133666	-0.362855	-0.217676	0.0518208	0.621898
O15143	Actin-related protein 2/3 complex subunit 1B	ARPC1B	blue	0.055632	0.138485	-0.383061	-0.147744	0.155836	0.328999
O15162-2;O15162	Phospholipid scramblase 1	PLSCR1	blue	0.0574115	-0.115937	-0.375847	-0.371557	0.306305	0.520608
O15173;O15173-2	Membrane-associated progesterone receptor component 2	PGRMC2	blue	-0.172099	0.298718	-0.195136	-0.0794419	-0.1607	0.447277
O15260;O15260-2;O15260-3	Surfeit locus protein 4	SURF4	blue	-0.214795	0.297449	-0.220393	-0.068643	-0.0818591	0.48062
O15347	High mobility group protein B3	HMGB3	blue	-0.35282	0.284857	-0.230532	0.0151335	-0.0144372	0.190019
O15400-2;O15400	Syntaxin-7	STX7	blue	-0.215714	0.127852	-0.274691	-0.103193	-0.218452	0.649963
O15427	Monocarboxylate transporter 4	SLC16A3	blue	0.0516809	0.000327785	-0.33428	-0.264777	-0.0984554	0.653106
O15431	High affinity copper uptake protein 1	SLC31A1	blue	-0.41522	0.23009	-0.296425	0.0427287	0.0105744	0.296156
O43169	Cytochrome b5 type B	CYB5B	blue	-0.0594087	0.224385	-0.272936	-0.114049	-0.294883	0.624698
O43175	D-3-phosphoglycerate dehydrogenase	PHGDH	blue	-0.191802	0.161989	-0.343245	-0.241758	0.0941739	0.509207
O43236-5;O43236-2;O43236-3;O43236;O43236-4;O43236-6	Septin-4	SEPT4	blue	-0.000593352	0.0659549	-0.187561	0.0829056	-0.224029	0.56588
O43242;O43242-2	26S proteasome non-ATPase regulatory subunit 3	PSMD3	blue	0.00788269	0.0722263	-0.32032	-0.165381	0.0079823	0.515522
O43396	Thioredoxin-like protein 1	TXNL1	blue	-0.0716066	0.173124	-0.389941	-0.0292716	-0.075175	0.483905
O43451;Q2M2H8	Maltase-glucoamylase, intestinal;Maltase;Glucoamylase	MGAM	blue	-0.192019	0.159043	-0.181787	-0.0540282	-0.222528	0.406509
O43490-2;O43490;O43490-5;O43490-3;O43490-4;O43490-6;O43490-7	Prominin-1	PROM1	blue	0.299252	-0.0451465	-0.340658	-0.254452	0.186155	0.40464
O43491-4	Band 4.1-like protein 2	EPB41L2	blue	-0.0152864	0.17808	-0.404854	-0.247846	-0.0663649	0.657109
O43504	Ragulator complex protein LAMTOR5	LAMTOR5	blue	0.0964298	-0.0350624	-0.182282	-0.114853	-0.223973	0.503819
O43598;O43598-2	2-deoxynucleoside 5-phosphate N-hydrolase 1	DNPH1	blue	0.0159298	0.123729	-0.353379	-0.0201053	-0.151778	0.563079
O43681	ATPase ASNA1	ASNA1	blue	-0.27903	0.219766	-0.298091	-0.153034	-0.0178031	0.440131
O43707;O43707-2;O43707-3	Alpha-actinin-4	ACTN4	blue	-0.102438	0.366458	-0.362857	-0.0604936	-0.177488	0.584474
O43760;O43760-2	Synaptogyrin-2	SYNGR2	blue	-0.0752762	0.0606051	-0.237911	-0.26727	-0.0773964	0.649687
O43776;O43776-2	Asparagine--tRNA ligase, cytoplasmic	NARS	blue	-0.200157	0.174644	-0.22253	-0.0443654	-0.0747877	0.430941
O43813	LanC-like protein 1	LANCL1	blue	-0.283347	0.184712	-0.298603	-0.207355	0.0561729	0.37065
O43854-2;O43854	EGF-like repeat and discoidin I-like domain-containing protein 3	EDIL3	blue	-0.236725	0.29264	-0.337975	-0.112607	-0.085595	0.560912
O43865;O43865-2;Q96HN2-4;Q96HN2-3;Q96HN2-2;Q96HN2	Putative adenosylhomocysteinase 2;Putative adenosylhomocysteinase 3	AHCYL1;AHCYL2	blue	0.0676994	0.1363	-0.247794	-0.255216	-0.0668357	0.622282
O43920	NADH dehydrogenase [ubiquinone] iron-sulfur protein 5	NDUFS5	blue	-0.00913064	0.0180042	-0.256569	-0.029374	-0.192148	0.415383
O60256;O60256-3;O60256-4;O60256-2	Phosphoribosyl pyrophosphate synthase-associated protein 2	PRPSAP2	blue	-0.0934729	0.236906	-0.266057	-0.167922	-0.0734922	0.386949
O60262	Guanine nucleotide-binding protein G(I)/G(S)/G(O) subunit gamma-7	GNG7	blue	-0.111115	0.263452	-0.383472	-0.0818276	-0.0674228	0.465004
O60303	Uncharacterized protein KIAA0556	KIAA0556	blue	-0.069805	-0.0113341	-0.161025	-0.056756	0.0523213	0.319229
O60488-2;O60488	Long-chain-fatty-acid--CoA ligase 4	ACSL4	blue	-0.0307843	-0.0341729	-0.290217	-0.0705157	-0.232121	0.587614
O60493-4;O60493;O60493-2;O60493-3;Q9UMY4-3;Q9UMY4;Q9UMY4-1	Sorting nexin-3	SNX3	blue	-0.0733778	-0.0201377	-0.176135	-0.144498	-0.287733	0.636351
O60503	Adenylate cyclase type 9	ADCY9	blue	-0.162613	0.089957	-0.324828	-0.0841879	-0.141214	0.656057
O60506-4;O60506-3;O60506-2;O60506;O60506-5	Heterogeneous nuclear ribonucleoprotein Q	SYNCRIP	blue	-0.102615	0.237973	-0.299123	-0.184704	0.0550442	0.532372
O60613	15 kDa selenoprotein	SEP15	blue	-0.233912	0.201111	-0.242145	0.180319	-0.145624	0.339046
O60641-4;O60641;O60641-3;Q13492-4;Q13492-3;Q13492-2;Q13492-5;Q13492	Clathrin coat assembly protein AP180	SNAP91	blue	-0.157595	0.178881	-0.121101	-0.143009	-0.315279	0.586097
O60701;O60701-3;O60701-2	UDP-glucose 6-dehydrogenase	UGDH	blue	-0.253362	0.189863	-0.129794	0.00832595	-0.129109	0.313483
O60716;O60716-17;O60716-2;O60716-4;O60716-6;O60716-3;O60716-5;O60716-7;O60716-9;O60716-8;O60716-10;O60716-12;O60716-14;O60716-11;O60716-13;O60716-15;O60716-18;O60716-16;O60716-20;O60716-22;O60716-19;O60716-21;O60716-23;O60716-24;O60716-31;O60716-25;O60716-26;O60716-28;O60716-30;O60716-27;O60716-29;O60716-32	Catenin delta-1	CTNND1	blue	0.197034	-0.195238	-0.171256	0.11076	-0.371999	0.323407
O60763;O60763-2	General vesicular transport factor p115	USO1	blue	-0.0948028	0.286101	-0.294155	-0.156118	-0.0451958	0.515322
O60784-4;O60784;O60784-2;O60784-3	Target of Myb protein 1	TOM1	blue	-0.250927	0.170699	-0.19387	-0.0323989	-0.153642	0.592487
O60884	DnaJ homolog subfamily A member 2	DNAJA2	blue	-0.247766	0.263397	-0.287545	-0.163616	0.0381972	0.491412
O60928;O60928-2	Inward rectifier potassium channel 13	KCNJ13	blue	-0.137528	0.0907538	-0.457837	-0.34008	0.36546	0.517446
O75044;P0DMP2;P0DJJ0;Q7Z6B7-2;Q7Z6B7	SLIT-ROBO Rho GTPase-activating protein 2;SLIT-ROBO Rho GTPase-activating protein 2B;SLIT-ROBO Rho GTPase-activating protein 2C	SRGAP2;SRGAP2B;SRGAP2C	blue	-0.082607	0.0366662	-0.196846	-0.0728034	-0.0837948	0.444473
O75083;O75083-3	WD repeat-containing protein 1	WDR1	blue	-0.00987556	0.114789	-0.618224	-0.126231	0.123061	0.45538
O75131;Q86YQ8-2;Q9HCH3-2;Q8IYJ1;Q96A23;O95741;Q9UBL6-2;Q96A23-2;Q9HCH3;O95741-2;Q9UBL6	Copine-3	CPNE3	blue	-0.10664	0.0330834	-0.404602	-0.357557	0.299834	0.572858
O75340;O75340-2;O75340-3	Programmed cell death protein 6	PDCD6	blue	-0.176406	0.13263	-0.536002	-0.324572	0.396245	0.439699
O75351	Vacuolar protein sorting-associated protein 4B	VPS4B	blue	0.0741754	0.0151158	-0.370982	-0.19763	0.0624673	0.475344
O75390	Citrate synthase, mitochondrial	CS	blue	-0.326069	0.292896	-0.293408	0.0111767	-0.112302	0.436548
O75396	Vesicle-trafficking protein SEC22b	SEC22B	blue	-0.298097	0.268395	-0.21875	-0.0501192	-0.0654921	0.358147
O75489;O75489-2	NADH dehydrogenase [ubiquinone] iron-sulfur protein 3, mitochondrial	NDUFS3	blue	-0.108129	0.140152	-0.175881	-0.0959922	-0.274155	0.54196
O75494-5;O75494-4;O75494-6;O75494-3;O75494-2;O75494;Q8WXF0	Serine/arginine-rich splicing factor 10	SRSF10	blue	-0.223978	0.218261	-0.125556	-0.0191051	-0.134791	0.36698
O75695	Protein XRP2	RP2	blue	0.0271666	0.0631739	-0.37745	-0.300633	0.0654252	0.631522
O75787-2;O75787	Renin receptor	ATP6AP2	blue	-0.153431	0.210372	-0.311654	-0.165799	0.161332	0.238442
O75832;O75832-2	26S proteasome non-ATPase regulatory subunit 10	PSMD10	blue	0.0236565	-0.00637183	-0.317126	-0.0975502	-0.190243	0.404149
O75915	PRA1 family protein 3	ARL6IP5	blue	-0.150904	0.232096	-0.325381	-0.178069	-0.088279	0.571672
O75947;O75947-2	ATP synthase subunit d, mitochondrial	ATP5H	blue	-0.0768635	0.0801578	-0.143097	-0.122947	-0.318159	0.653053
O75955;O75955-2	Flotillin-1	FLOT1	blue	-0.133284	0.121918	-0.448038	-0.387469	0.241277	0.565517
O75964	ATP synthase subunit g, mitochondrial	ATP5L	blue	-0.174443	0.106665	-0.0805725	-0.0535409	-0.253981	0.442642
O75970-5;O75970-3;O75970-2;O75970	Multiple PDZ domain protein	MPDZ	blue	0.0326514	0.112985	-0.354108	-0.177633	0.0258484	0.642826
O94804	Serine/threonine-protein kinase 10	STK10	blue	0.409579	-0.186919	-0.226753	0.00710457	-0.145031	0.285247
O94832	Unconventional myosin-Id	MYO1D	blue	-0.313875	0.164639	-0.288734	0.0358013	0.0448803	0.344192
O94973-2;O94973;O94973-3	AP-2 complex subunit alpha-2	AP2A2	blue	-0.284712	0.325863	-0.360617	0.0494504	-0.144276	0.456454
O95197-3;O95197-4;O95197-7;O95197-2;O95197;O95197-6;O95197-5	Reticulon-3	RTN3	blue	-0.0165144	0.130094	-0.367238	-0.237444	0.0211838	0.537017
O95372	Acyl-protein thioesterase 2	LYPLA2	blue	0.0510049	-0.00445037	-0.397065	-0.0574616	0.0641771	0.366548
O95373	Importin-7	IPO7	blue	-0.129155	0.0674558	-0.31494	-0.197444	0.013056	0.474307
O95466-2;O95466;O95466-3;Q8IVF7-2;Q8IVF7-3;Q8IVF7	Formin-like protein 1	FMNL1	blue	-0.172072	0.109128	-0.150961	-0.0647291	-0.187472	0.430317
O95747	Serine/threonine-protein kinase OSR1	OXSR1	blue	-0.328152	0.20806	-0.369065	-0.233456	0.0666225	0.503342
O95782-2;O95782	AP-2 complex subunit alpha-1	AP2A1	blue	-0.181039	0.184457	-0.420768	-0.226972	0.10375	0.549136
O96000;O96000-2	NADH dehydrogenase [ubiquinone] 1 beta subcomplex subunit 10	NDUFB10	blue	0.0750865	0.0736365	-0.257642	-0.00479219	-0.18804	0.470596
P00367;P00367-3;P00367-2;P49448	Glutamate dehydrogenase 1, mitochondrial;Glutamate dehydrogenase 2, mitochondrial	GLUD1;GLUD2	blue	-0.246133	0.382877	-0.376214	-0.0889101	-0.141015	0.551965
P00387-2;P00387;P00387-3	NADH-cytochrome b5 reductase 3;NADH-cytochrome b5 reductase 3 membrane-bound form;NADH-cytochrome b5 reductase 3 soluble form	CYB5R3	blue	-0.100038	0.166132	-0.272916	-0.236594	-0.0901541	0.498551
P00403	Cytochrome c oxidase subunit 2	MT-CO2	blue	-0.101032	0.178439	-0.344824	-0.149232	-0.131958	0.624038
P00568;Q9Y6K8-2	Adenylate kinase isoenzyme 1	AK1	blue	0.0187565	0.0422969	-0.403951	-0.335397	0.230635	0.450072
P00918	Carbonic anhydrase 2	CA2	blue	-0.123742	0.159186	-0.192114	-0.564629	0.161413	0.459594
P00966	Argininosuccinate synthase	ASS1	blue	-0.292041	0.245395	-0.23264	-0.104869	0.0235596	0.390239
P01111	GTPase NRas	NRAS	blue	-0.0550303	0.173745	-0.33681	-0.185921	-0.081598	0.585542
P01116-2;P01116	GTPase KRas;GTPase KRas, N-terminally processed	KRAS	blue	0.0955365	-0.00903766	-0.308087	-0.270916	0.0111837	0.384807
P01133;P01133-3;P01133-2	Pro-epidermal growth factor;Epidermal growth factor	EGF	blue	-0.190759	0.142749	-0.15497	0.00160214	-0.0870253	0.181437
P01889	HLA class I histocompatibility antigen, B-7 alpha chain	HLA-B	blue	0.146744	-0.00760651	-0.468503	-0.198686	0.0571944	0.513904
P01903	HLA class II histocompatibility antigen, DR alpha chain	HLA-DRA	blue	0.209215	-0.0808373	-0.532006	-0.326093	0.232783	0.560178
P01909	HLA class II histocompatibility antigen, DQ alpha 1 chain	HLA-DQA1	blue	0.177467	-0.19992	-0.176675	-0.015939	-0.218225	0.524742
P01911	HLA class II histocompatibility antigen, DRB1-15 beta chain	HLA-DRB1	blue	0.169478	-0.0474335	-0.428899	-0.340203	0.101791	0.600987
P02458;P02458-1	Collagen alpha-1(II) chain;Collagen alpha-1(II) chain;Chondrocalcin	COL2A1	blue	-0.090401	0.00509541	-0.278805	-0.208082	0.0438602	0.11382
P02511	Alpha-crystallin B chain	CRYAB	blue	-0.197489	0.366453	-0.467232	-0.250997	0.219252	0.446172
P02549;P02549-2	Spectrin alpha chain, erythrocytic 1	SPTA1	blue	-0.199324	0.210546	-0.239508	-0.456001	0.0107597	0.461711
P02686-5;P02686-3;P02686;P02686-6;P02686-4;P02686-2	Myelin basic protein	MBP	blue	-0.422621	0.368638	-0.187415	-0.0744462	-0.11898	0.310181
P02724-3;P02724-2;P02724;REV__Q9NYV4-3;REV__Q9NYV4-2;REV__Q9NYV4	Glycophorin-A	GYPA	blue	0.0114115	0.0683036	-0.457855	-0.381261	0.157778	0.504904
P02730;P02730-2	Band 3 anion transport protein	SLC4A1	blue	-0.0542469	0.0727475	-0.464874	-0.453211	0.262312	0.458151
P02776;P10720	Platelet factor 4;Platelet factor 4, short form;Platelet factor 4 variant;Platelet factor 4 variant(4-74);Platelet factor 4 variant(5-74);Platelet factor 4 variant(6-74)	PF4;PF4V1	blue	-0.0678629	0.195658	-0.486554	-0.103462	0.348578	0.160176
P02794	Ferritin heavy chain;Ferritin heavy chain, N-terminally processed	FTH1	blue	0.0838125	0.175791	-0.328351	-0.265357	0.2324	0.232198
P04083	Annexin A1	ANXA1	blue	-0.106597	0.0241268	-0.358438	-0.549258	0.320184	0.529687
P04233-2;P04233;P04233-3	HLA class II histocompatibility antigen gamma chain	CD74	blue	-0.086771	0.0104894	-0.217183	-0.160849	-0.104704	0.614113
P04271	Protein S100-B	S100B	blue	-0.339851	0.586561	-0.250733	-0.0919635	0.0320012	0.322359
P04275;P04275-2	von Willebrand factor;von Willebrand antigen 2	VWF	blue	-0.501335	0.259796	-0.29002	0.00309708	0.0611374	-0.0177868
P04350	Tubulin beta-4A chain	TUBB4A	blue	-0.069673	0.31157	-0.394956	-0.0459411	0.0460571	0.394675
P04406;P04406-2;O14556	Glyceraldehyde-3-phosphate dehydrogenase	GAPDH	blue	-0.13647	0.314698	-0.404078	-0.38752	0.254048	0.328516
P04424-3;P04424-2;P04424	Argininosuccinate lyase	ASL	blue	-0.305427	0.342204	-0.237469	0.0384724	0.128834	-0.024937
P04439-2	HLA class I histocompatibility antigen, A-3 alpha chain	HLA-A	blue	0.133721	0.0347136	-0.388755	-0.0897121	-0.000771656	0.512183
P04440	HLA class II histocompatibility antigen, DP beta 1 chain	HLA-DPB1	blue	0.157546	-0.214709	-0.15648	0.0276519	-0.109203	0.339336
P04632;Q96L46	Calpain small subunit 1	CAPNS1	blue	-0.0378447	0.147228	-0.219458	-0.265597	-0.0669925	0.487676
P04792	Heat shock protein beta-1	HSPB1	blue	-0.188378	0.174656	-0.5495	-0.179418	0.27304	0.473154
P04839;Q9Y5S8-2;Q9Y5S8-3;Q9Y5S8	Cytochrome b-245 heavy chain	CYBB	blue	0.0987156	0.0314374	-0.382932	-0.339954	0.0708331	0.673931
P04843	Dolichyl-diphosphooligosaccharide--protein glycosyltransferase subunit 1	RPN1	blue	-0.27653	0.250731	-0.245662	-0.143641	-0.186391	0.580573
P04844-2;P04844	Dolichyl-diphosphooligosaccharide--protein glycosyltransferase subunit 2	RPN2	blue	-0.294868	0.218387	-0.294393	-0.128002	0.0699568	0.540652
P04899;P04899-6;P04899-3;P04899-5;P04899-2;P04899-4;P19087;P11488;A8MTJ3;P38405-3	Guanine nucleotide-binding protein G(i) subunit alpha-2	GNAI2	blue	-0.00789032	0.0256221	-0.511917	-0.378691	0.383169	0.573254
P04921-2;P04921-3;P04921	Glycophorin-C	GYPC	blue	-0.0864292	0.0566175	-0.335237	-0.282691	0.135888	0.437035
P05023-4;P05023;P05023-3;P05023-2;P20648	Sodium/potassium-transporting ATPase subunit alpha-1	ATP1A1	blue	-0.105464	0.0198459	-0.478754	-0.368676	0.380238	0.52851
P05026-2;P05026	Sodium/potassium-transporting ATPase subunit beta-1	ATP1B1	blue	-0.115746	0.0715337	-0.432614	-0.447357	0.379223	0.530707
P05091;P05091-2	Aldehyde dehydrogenase, mitochondrial	ALDH2	blue	-0.112965	0.213226	-0.183603	-0.0122158	-0.201932	0.458409
P05106;P05106-2;P05106-3	Integrin beta-3	ITGB3	blue	0.0665924	0.027255	-0.355605	-0.32678	0.134722	0.416703
P05107	Integrin beta-2	ITGB2	blue	0.0448602	0.00835399	-0.4861	-0.279194	0.178369	0.606852
P05161	Ubiquitin-like protein ISG15	ISG15	blue	-0.0270095	-0.0173424	-0.204156	0.0280669	-0.139148	0.21339
P05164-2;P05164;P05164-3	Myeloperoxidase;Myeloperoxidase;89 kDa myeloperoxidase;84 kDa myeloperoxidase;Myeloperoxidase light chain;Myeloperoxidase heavy chain	MPO	blue	-0.233677	0.272601	-0.399496	-0.281205	0.278469	0.102692
P05198	Eukaryotic translation initiation factor 2 subunit 1	EIF2S1	blue	-0.147089	0.166943	-0.261862	-0.136481	-0.103696	0.55764
P05204	Non-histone chromosomal protein HMG-17	HMGN2	blue	-0.311069	0.28395	-0.153968	-0.0835338	-0.130778	0.377912
P05362	Intercellular adhesion molecule 1	ICAM1	blue	0.0651244	-0.0915073	-0.227818	-0.198482	-0.124421	0.603059
P05387;P05386-2	60S acidic ribosomal protein P2	RPLP2	blue	-0.0705181	0.272486	-0.221047	-0.204649	-0.10893	0.503345
P05388;P05388-2;Q8NHW5	60S acidic ribosomal protein P0;60S acidic ribosomal protein P0-like	RPLP0;RPLP0P6	blue	0.0126944	0.113713	-0.57783	-0.154622	0.195778	0.523975
P05556;P05556-2;P05556-5;P05556-4;P05556-3	Integrin beta-1	ITGB1	blue	0.0681578	0.0222468	-0.494876	-0.233154	0.126345	0.540316
P05771-2;P05771	Protein kinase C beta type	PRKCB	blue	-0.060363	-0.0423306	-0.269063	-0.118283	-0.146621	0.677534
P06576	ATP synthase subunit beta, mitochondrial	ATP5B	blue	-0.176759	0.195132	-0.351084	-0.339696	0.265044	0.480857
P06732	Creatine kinase M-type;Creatine kinase M-type, N-terminally processed	CKM	blue	-0.323177	0.533653	-0.349674	0.0390385	-0.0474352	0.205708
P06748;P06748-2;P06748-3	Nucleophosmin	NPM1	blue	-0.219661	0.522079	-0.31416	-0.0187592	-0.21743	0.485753
P06756-3;P06756-2;P06756	Integrin alpha-V;Integrin alpha-V heavy chain;Integrin alpha-V light chain	ITGAV	blue	0.0127756	0.121372	-0.34739	-0.263131	-0.0606192	0.64095
P07099	Epoxide hydrolase 1	EPHX1	blue	-0.0697081	0.205115	-0.23461	-0.22492	-0.0552705	0.459031
P07203;P07203-2	Glutathione peroxidase 1	GPX1	blue	-0.0987478	0.0799363	-0.396569	-0.300859	0.0585773	0.462687
P07305-2;P07305	Histone H1.0;Histone H1.0, N-terminally processed	H1F0	blue	-0.407719	0.402004	-0.192843	-0.157875	0.184012	0.247547
P07355;P07355-2	Annexin A2	ANXA2	blue	0.0419892	-0.0232223	-0.436452	-0.41894	0.34983	0.56074
P07384	Calpain-1 catalytic subunit	CAPN1	blue	-0.0681037	0.155555	-0.393024	-0.185529	0.0376937	0.468308
P07437	Tubulin beta chain	TUBB	blue	-0.0786194	0.124214	-0.448912	-0.252214	0.186196	0.546966
P07741-2;P07741	Adenine phosphoribosyltransferase	APRT	blue	-0.264839	0.130585	-0.268014	-0.21193	-0.0396379	0.389473
P07814	Bifunctional glutamate/proline--tRNA ligase;Glutamate--tRNA ligase;Proline--tRNA ligase	EPRS	blue	-0.107538	0.211153	-0.265376	-0.10525	0.00785458	0.519649
P07910-2;P07910;P07910-4;P07910-3;Q86SE5-2	Heterogeneous nuclear ribonucleoproteins C1/C2	HNRNPC	blue	-0.257291	0.523709	-0.0971695	-0.145481	-0.220387	0.434934
P07948-2;P07948	Tyrosine-protein kinase Lyn	LYN	blue	-0.0068144	0.0740649	-0.39378	-0.271803	0.140858	0.634217
P08133;P08133-2	Annexin A6	ANXA6	blue	-0.00903318	0.0186245	-0.472	-0.427596	0.36582	0.567139
P08195-2;P08195-3;P08195;P08195-4	4F2 cell-surface antigen heavy chain	SLC3A2	blue	0.121394	-0.00818331	-0.516718	-0.242359	0.215715	0.577287
P08237;P08237-3;P08237-2	ATP-dependent 6-phosphofructokinase, muscle type	PFKM	blue	-0.181544	0.157347	-0.414187	-0.28068	0.157092	0.594264
P08238;Q58FF7	Heat shock protein HSP 90-beta	HSP90AB1	blue	0.0190581	0.23463	-0.418104	-0.25913	0.175256	0.533909
P08247;P08247-2	Synaptophysin	SYP	blue	0.0380631	0.0759095	-0.215275	-0.0240766	-0.203516	0.424716
P08311	Cathepsin G	CTSG	blue	-0.34931	0.29168	-0.291472	-0.235895	0.216358	0.294464
P08493;P08493-2	Matrix Gla protein	MGP	blue	0.253984	-0.200889	-0.398891	-0.227353	0.136251	0.450063
P08514;P08514-2;P08514-3	Integrin alpha-IIb;Integrin alpha-IIb heavy chain;Integrin alpha-IIb light chain, form 1;Integrin alpha-IIb light chain, form 2	ITGA2B	blue	-0.0378028	0.0237793	-0.405075	-0.323164	0.177869	0.398503
P08559-3;P08559;P08559-2;P08559-4;P29803	Pyruvate dehydrogenase E1 component subunit alpha, somatic form, mitochondrial	PDHA1	blue	0.00219026	-0.0342213	-0.143767	-0.0887729	-0.274211	0.514758
P08567	Pleckstrin	PLEK	blue	0.0391857	0.052757	-0.262116	-0.215797	-0.199	0.421895
P08574	Cytochrome c1, heme protein, mitochondrial	CYC1	blue	0.0424463	0.0500812	-0.286679	0.00728764	-0.219421	0.665157
P08575-4;P08575-9;P08575-10;P08575-8;P08575-7;P08575-5;P08575-6;P08575	Receptor-type tyrosine-protein phosphatase C	PTPRC	blue	0.0845217	-0.0149706	-0.438137	-0.357933	0.139506	0.631917
P08582;P08582-2	Melanotransferrin	MFI2	blue	-0.00322845	0.0965064	-0.360114	-0.0408628	-0.189802	0.623991
P08621-2;P08621;P08621-4;P08621-3	U1 small nuclear ribonucleoprotein 70 kDa	SNRNP70	blue	-0.176558	0.238284	-0.10612	-0.0583747	-0.182401	0.380901
P08648	Integrin alpha-5;Integrin alpha-5 heavy chain;Integrin alpha-5 light chain	ITGA5	blue	0.346537	-0.37101	-0.172425	-0.0209609	-0.210306	0.337037
P08709-2;P08709	Coagulation factor VII;Factor VII light chain;Factor VII heavy chain	F7	blue	0.0909663	0.0954006	-0.387579	-0.0301504	0.013634	0.442168
P08754	Guanine nucleotide-binding protein G(k) subunit alpha	GNAI3	blue	-0.12316	0.0894286	-0.46949	-0.319664	0.242192	0.574883
P08758	Annexin A5	ANXA5	blue	-0.0870518	0.0968116	-0.338502	-0.549578	0.313298	0.586459
P08865	40S ribosomal protein SA	RPSA	blue	-0.30229	0.257109	-0.270041	-0.27101	-0.0626796	0.521837
P08949-2;P08949	Neuromedin-B;Neuromedin-B-32;Neuromedin-B	NMB	blue	0.129513	-0.2252	-0.104825	0.202099	-0.360932	0.442949
P08962;P08962-2;P08962-3	CD63 antigen	CD63	blue	-0.0478177	-0.0283489	-0.45408	-0.342782	0.335902	0.414505
P09105	Hemoglobin subunit theta-1	HBQ1	blue	-0.0655966	0.0312781	-0.30501	-0.17173	-0.086496	0.184111
P09417;P09417-2	Dihydropteridine reductase	QDPR	blue	-0.325504	0.293981	-0.110206	-0.0175726	-0.156111	0.265711
P09429;B2RPK0	High mobility group protein B1;Putative high mobility group protein B1-like 1	HMGB1;HMGB1P1	blue	-0.301991	0.465226	-0.350542	-0.1459	-0.0319953	0.545146
P09455;P09455-2;P09455-3	Retinol-binding protein 1	RBP1	blue	-0.0818134	0.0674673	-0.392707	-0.251012	0.329178	0.550099
P09471-2;P09471	Guanine nucleotide-binding protein G(o) subunit alpha	GNAO1	blue	-0.0151258	0.118294	-0.36746	-0.223511	-0.0236775	0.654673
P09493-5			blue	-0.230624	0.213059	-0.0431957	-0.0186393	-0.234615	0.370961
P09496-2;P09496-4;P09496-3;P09496;P09496-5	Clathrin light chain A	CLTA	blue	-0.320202	0.192422	-0.314447	-0.079873	0.00973668	0.484397
P09525	Annexin A4	ANXA4	blue	-0.0538616	-0.00729247	-0.440346	-0.410271	0.293138	0.593107
P09525-2	Annexin A4	ANXA4	blue	-0.187629	0.0652764	-0.186591	-0.104222	-0.19488	0.483181
P09543;P09543-2	2,3-cyclic-nucleotide 3-phosphodiesterase	CNP	blue	-0.156044	0.136021	-0.484047	-0.142569	0.136248	0.547389
P09669	Cytochrome c oxidase subunit 6C	COX6C	blue	-0.164145	0.0924327	-0.272234	-0.00141228	-0.346806	0.614328
P09874	Poly [ADP-ribose] polymerase 1	PARP1	blue	-0.238674	0.342461	-0.266689	-0.101966	-0.0618708	0.384786
Q71UI9;P0C0S5;Q71UI9-4;Q71UI9-2;Q71UI9-3	Histone H2A.V;Histone H2A.Z	H2AFV;H2AFZ	blue	-0.396559	0.397124	-0.297664	-0.152768	0.173845	0.19861
P0DMV8;P0DMV9;P0DMV8-2	Heat shock 70 kDa protein 1A;Heat shock 70 kDa protein 1B	HSPA1A;HSPA1B	blue	0.0758274	0.213106	-0.445329	-0.224224	0.138192	0.426816
P0DN76;Q01081;Q01081-4;Q01081-2	Splicing factor U2AF 35 kDa subunit	U2AF1	blue	-0.211924	0.141757	-0.196626	-0.0462965	-0.0502258	0.455951
P0DP25;P0DP24;P0DP23;P27482			blue	-0.287245	0.41801	-0.0185158	-0.0718228	-0.0804794	0.210185
P10321;P10321-2	HLA class I histocompatibility antigen, Cw-7 alpha chain	HLA-C	blue	0.074762	-0.121384	-0.192683	-0.253832	-0.135103	0.49185
P10746	Uroporphyrinogen-III synthase	UROS	blue	0.0078286	-0.0839324	-0.192474	-0.0559514	-0.0361684	0.199424
P10768	S-formylglutathione hydrolase	ESD	blue	-0.189203	0.206972	-0.561705	-0.0739513	0.19941	0.319328
P10809;P10809-2	60 kDa heat shock protein, mitochondrial	HSPD1	blue	-0.246393	0.332402	-0.0830962	-0.23627	-0.137947	0.500373
P11117;P11117-2	Lysosomal acid phosphatase	ACP2	blue	0.184217	-0.114287	-0.225928	0.227739	-0.329297	0.40952
P11142;P11142-2	Heat shock cognate 71 kDa protein	HSPA8	blue	-0.0731853	0.21154	-0.34202	-0.421882	0.242945	0.444881
P11166	Solute carrier family 2, facilitated glucose transporter member 1	SLC2A1	blue	-0.00368566	-0.0109866	-0.416285	-0.461393	0.337867	0.498474
P11169;Q8TDB8-4;Q8TDB8-2;Q8TDB8;Q8TDB8-5;Q8TDB8-3	Solute carrier family 2, facilitated glucose transporter member 3;Solute carrier family 2, facilitated glucose transporter member 14	SLC2A3;SLC2A14	blue	-0.0596526	0.183133	-0.369871	-0.161612	0.0127337	0.498855
P11171;P11171-3;P11171-2;P11171-4;P11171-5;P11171-6;P11171-7	Protein 4.1	EPB41	blue	-0.16556	0.0744996	-0.304999	-0.285453	-0.0354338	0.456229
P11215;P11215-2	Integrin alpha-M	ITGAM	blue	-0.019715	0.0422827	-0.481723	-0.255553	0.0846151	0.605458
P11233	Ras-related protein Ral-A	RALA	blue	0.0252886	0.083151	-0.436053	-0.323745	0.149399	0.601441
P11234;P11234-2;P11234-3	Ras-related protein Ral-B	RALB	blue	-0.0251903	0.0884592	-0.280804	-0.126196	-0.175749	0.648782
P11277;P11277-2;P11277-3	Spectrin beta chain, erythrocytic	SPTB	blue	-0.133239	0.137051	-0.386929	-0.379882	0.101089	0.469039
P11279;P11279-2	Lysosome-associated membrane glycoprotein 1	LAMP1	blue	0.0773555	-0.0281979	0.0223658	-0.336048	-0.276482	0.558833
P11413;P11413-2;P11413-3	Glucose-6-phosphate 1-dehydrogenase	G6PD	blue	-0.101762	0.0573948	-0.431387	-0.281317	0.187727	0.41578
P11586	C-1-tetrahydrofolate synthase, cytoplasmic;Methylenetetrahydrofolate dehydrogenase;Methenyltetrahydrofolate cyclohydrolase;Formyltetrahydrofolate synthetase;C-1-tetrahydrofolate synthase, cytoplasmic, N-terminally processed	MTHFD1	blue	-0.0204607	-0.086278	-0.350584	-0.245605	0.0586044	0.527752
P11766	Alcohol dehydrogenase class-3	ADH5	blue	-0.114966	0.0514508	-0.366192	-0.283637	0.0990223	0.566429
P11940-2;P11940;Q9H361;Q4VXU2-2;Q4VXU2;Q13310-2;Q13310;Q13310-3;Q5JQF8;Q96DU9-2;Q96DU9	Polyadenylate-binding protein 1	PABPC1	blue	-0.26688	0.302008	-0.267049	-0.0715935	-0.115294	0.439108
P12235	ADP/ATP translocase 1	SLC25A4	blue	-0.130016	0.131563	-0.354919	-0.183904	0.0325694	0.549966
P12236	ADP/ATP translocase 3;ADP/ATP translocase 3, N-terminally processed	SLC25A6	blue	-0.129122	0.156968	-0.298335	-0.266957	0.0758318	0.62233
P12277	Creatine kinase B-type	CKB	blue	-0.242401	0.549442	-0.169637	-0.103521	-0.004049	0.316716
P12314;P12314-2;Q92637-2	High affinity immunoglobulin gamma Fc receptor I	FCGR1A	blue	0.129696	-0.0636604	-0.357177	-0.369444	0.077722	0.637838
P12318-2;P12318	Low affinity immunoglobulin gamma Fc region receptor II-a	FCGR2A	blue	0.198575	0.0243001	-0.143484	-0.272461	-0.153057	0.495202
P12429	Annexin A3	ANXA3	blue	-0.201041	0.15556	-0.33568	-0.343011	0.143726	0.450877
P12532;P12532-2	Creatine kinase U-type, mitochondrial	CKMT1A	blue	-0.151995	0.221311	-0.288298	-0.0674499	0.123115	0.0973312
P12724	Eosinophil cationic protein	RNASE3	blue	-0.168045	0.0552839	-0.543652	-0.0461737	0.161208	0.348951
P12814;P12814-3;P12814-2	Alpha-actinin-1	ACTN1	blue	-0.210978	0.456484	-0.283132	-0.117776	-0.21273	0.451228
P13073	Cytochrome c oxidase subunit 4 isoform 1, mitochondrial	COX4I1	blue	-0.220689	0.0711555	-0.27255	-0.199344	-0.148315	0.641647
P13489	Ribonuclease inhibitor	RNH1	blue	-0.271172	0.237585	-0.38606	-0.0206845	-0.0419576	0.273403
P13497;P13497-4;P13497-5;P13497-2;P13497-6	Bone morphogenetic protein 1	BMP1	blue	0.209781	-0.0347882	-0.215028	-0.193111	0.224844	0.335748
P13498	Cytochrome b-245 light chain	CYBA	blue	0.112107	0.0287869	-0.299378	-0.21688	-0.100189	0.65724
P13637;P13637-2;P13637-3;P54707;P54707-2	Sodium/potassium-transporting ATPase subunit alpha-3	ATP1A3	blue	-0.138533	0.156842	-0.267905	-0.196163	-0.0421939	0.57891
P13639	Elongation factor 2	EEF2	blue	0.0761572	0.167416	-0.282905	-0.284252	0.217822	0.418621
P13667	Protein disulfide-isomerase A4	PDIA4	blue	0.0168481	0.0210458	-0.234932	-0.111285	-0.181138	0.544361
P13861-2;P13861	cAMP-dependent protein kinase type II-alpha regulatory subunit	PRKAR2A	blue	0.0119577	0.158293	-0.309327	0.00997799	-0.197225	0.525848
P14384	Carboxypeptidase M	CPM	blue	0.256879	-0.286816	-0.15011	0.0482435	-0.26205	0.342883
P14406	Cytochrome c oxidase subunit 7A2, mitochondrial	COX7A2	blue	-0.0646591	0.158772	-0.282598	-0.106111	-0.105654	0.548967
P14415	Sodium/potassium-transporting ATPase subunit beta-2	ATP1B2	blue	-0.288132	0.266223	-0.16267	-0.0754671	-0.214172	0.446313
P14678-2;P63162;P14678;P63162-2;P14678-3	Small nuclear ribonucleoprotein-associated proteins B and B;Small nuclear ribonucleoprotein-associated protein N	SNRPB;SNRPN	blue	-0.308986	0.18581	-0.248082	-0.226683	0.212137	0.384646
P14770	Platelet glycoprotein IX	GP9	blue	0.168262	-0.127904	-0.294683	-0.107136	-0.172457	0.391194
P14868;P14868-2	Aspartate--tRNA ligase, cytoplasmic	DARS	blue	-0.0365972	0.0815347	-0.403359	-0.289247	0.0073362	0.498712
P14927;P14927-2	Cytochrome b-c1 complex subunit 7	UQCRB	blue	0.0239732	0.100142	-0.224841	-0.0374039	-0.32498	0.561853
P15104	Glutamine synthetase	GLUL	blue	-0.178921	0.396562	-0.276153	-0.00875098	0.0142702	0.452064
P15144	Aminopeptidase N	ANPEP	blue	0.0946028	-0.0372795	-0.391886	-0.245466	0.0931119	0.547546
P15153	Ras-related C3 botulinum toxin substrate 2	RAC2	blue	-0.0788727	0.0842707	-0.449711	-0.369994	0.346737	0.517174
P15170-2;P15170-3;P15170;Q8IYD1	Eukaryotic peptide chain release factor GTP-binding subunit ERF3A;Eukaryotic peptide chain release factor GTP-binding subunit ERF3B	GSPT1;GSPT2	blue	0.0924877	-0.198233	-0.155257	-0.0626927	-0.284249	0.37329
P15311	Ezrin	EZR	blue	0.0302444	0.0413072	-0.267552	-0.525571	0.258875	0.579725
P15531;P15531-2	Nucleoside diphosphate kinase A	NME1	blue	-0.0311538	0.202799	-0.336332	0.0280345	-0.103989	0.46171
P15559-3;P15559-2;P15559	NAD(P)H dehydrogenase [quinone] 1	NQO1	blue	0.0177221	0.00497008	-0.31257	-0.0730288	-0.205948	0.580893
P15880	40S ribosomal protein S2	RPS2	blue	-0.274187	0.317026	-0.284391	-0.163636	0.0830749	0.436985
P15954	Cytochrome c oxidase subunit 7C, mitochondrial	COX7C	blue	0.0422937	0.155737	-0.147464	0.12268	-0.300841	0.503663
P16152;P16152-2	Carbonyl reductase [NADPH] 1	CBR1	blue	-0.21133	0.243105	-0.594411	-0.157532	0.243753	0.397528
P16157-10;P16157-8;P16157-5;P16157-16;P16157-3;P16157;P16157-12;P16157-14;P16157-21;P16157-2	Ankyrin-1	ANK1	blue	-0.0175983	0.0292032	-0.272109	-0.473336	0.104011	0.443429
P16284-3;P16284-6;P16284;P16284-5;P16284-4;P16284-2	Platelet endothelial cell adhesion molecule	PECAM1	blue	-0.0428802	0.0391553	-0.253616	-0.137335	-0.311318	0.613994
P16435	NADPH--cytochrome P450 reductase	POR	blue	0.0396388	0.0196498	-0.285702	0.0459358	-0.3689	0.563096
P16452-2;P16452;P16452-3	Erythrocyte membrane protein band 4.2	EPB42	blue	-0.00327389	0.0161569	-0.38993	-0.350216	0.144207	0.424659
P16615-5;P16615-2;P16615-3;P16615;P16615-4	Sarcoplasmic/endoplasmic reticulum calcium ATPase 2	ATP2A2	blue	-0.295887	0.277475	-0.242331	-0.105599	-0.123113	0.418408
P17213	Bactericidal permeability-increasing protein	BPI	blue	-0.252883	0.166563	-0.216521	-0.0490414	0.0532121	0.269027
P17301	Integrin alpha-2	ITGA2	blue	0.258914	-0.319002	-0.164589	-0.00395165	-0.303372	0.411015
P17302	Gap junction alpha-1 protein	GJA1	blue	0.0220964	0.11886	-0.412149	-0.255264	0.0175201	0.607111
P17480-2;P17480	Nucleolar transcription factor 1	UBTF	blue	-0.206521	0.384694	-0.215602	0.0311216	-0.0998657	0.38586
P17612-2;P17612	cAMP-dependent protein kinase catalytic subunit alpha	PRKACA	blue	-0.171004	0.171946	-0.267996	-0.254783	-0.0784421	0.581213
P17655-2;P17655	Calpain-2 catalytic subunit	CAPN2	blue	-0.202453	0.12847	-0.0947308	0.020868	-0.111005	0.339499
P17844-2;P17844	Probable ATP-dependent RNA helicase DDX5	DDX5	blue	-0.417175	0.253898	-0.265673	-0.0576544	-0.120246	0.448231
P17858;P17858-2	ATP-dependent 6-phosphofructokinase, liver type	PFKL	blue	-0.129197	0.0572818	-0.361614	-0.391178	0.0702671	0.609099
P17927;Q2VPA4-3;Q2VPA4	Complement receptor type 1	CR1	blue	0.230412	0.0127189	-0.0290638	-0.0457939	-0.179346	0.342555
P17931	Galectin-3	LGALS3	blue	0.324543	-0.0514511	-0.397981	0.0553304	-0.0867648	0.282668
P17980	26S protease regulatory subunit 6A	PSMC3	blue	-0.240719	0.108974	-0.264607	-0.137104	-0.149496	0.488816
P17987	T-complex protein 1 subunit alpha	TCP1	blue	0.00488334	0.0894541	-0.362463	-0.338861	0.0325101	0.571849
P18084	Integrin beta-5	ITGB5	blue	0.00249632	0.00756897	-0.451864	-0.316107	0.183888	0.610273
P18085	ADP-ribosylation factor 4	ARF4	blue	-0.00692232	-0.00507665	-0.388187	-0.165469	0.158781	0.537089
P18124	60S ribosomal protein L7	RPL7	blue	-0.239211	0.122523	-0.255769	-0.151024	0.00305063	0.319313
P18206-2;P18206	Vinculin	VCL	blue	-0.0483436	0.222916	-0.104955	-0.181147	-0.208504	0.516697
P18577;P18577-9;P18577-8;P18577-7;P18577-11;P18577-2;P18577-5;P18577-6;P18577-14;P18577-4;P18577-10	Blood group Rh(CE) polypeptide	RHCE	blue	-0.0357965	0.0749235	-0.391422	-0.334652	0.13029	0.390152
P18621-2;P18621;P18621-3	60S ribosomal protein L17	RPL17	blue	-0.269104	0.24535	-0.178235	-0.0966557	-0.111009	0.431996
P18859;P18859-2	ATP synthase-coupling factor 6, mitochondrial	ATP5J	blue	-0.0316764	0.117217	-0.204603	-0.047488	-0.331912	0.474938
P19086	Guanine nucleotide-binding protein G(z) subunit alpha	GNAZ	blue	-0.120251	0.0287622	-0.266967	-0.00998651	-0.0211796	0.473439
P19256-2;P19256-3;P19256	Lymphocyte function-associated antigen 3	CD58	blue	-0.126935	0.0131536	-0.331844	-0.0432044	-0.178721	0.425062
P19338;REV__P19338	Nucleolin	NCL	blue	-0.229051	0.30293	-0.233487	-0.244081	0.0972846	0.480816
P19367-3;P19367-4;P19367-2;P19367;Q2TB90	Hexokinase-1	HK1	blue	-0.247429	0.18319	-0.281244	-0.137135	-0.17619	0.59619
P19397	Leukocyte surface antigen CD53	CD53	blue	0.079496	-0.00804258	-0.429795	-0.354821	0.129106	0.586181
P20020-6;P20020;P20020-4;P20020-1;P20020-5;P20020-2	Plasma membrane calcium-transporting ATPase 1	ATP2B1	blue	-0.0541841	0.0529385	-0.391116	-0.362648	0.0800366	0.612793
P20036	HLA class II histocompatibility antigen, DP alpha 1 chain	HLA-DPA1	blue	0.163088	0.00801874	-0.354472	-0.134351	-0.0769687	0.645892
P20042	Eukaryotic translation initiation factor 2 subunit 2	EIF2S2	blue	-0.261992	0.140161	-0.0784835	-0.0144681	-0.235782	0.486833
P20073-2;P20073	Annexin A7	ANXA7	blue	-0.0259412	0.0416507	-0.502261	-0.410331	0.36843	0.518042
P20160	Azurocidin	AZU1	blue	-0.318168	0.231005	-0.343996	-0.0590481	0.0861961	0.101177
P20292	Arachidonate 5-lipoxygenase-activating protein	ALOX5AP	blue	-0.204084	0.15885	-0.19094	-0.210532	-0.245975	0.625482
P20339-2;P20339	Ras-related protein Rab-5A	RAB5A	blue	-0.090228	0.00778903	-0.219225	-0.074065	0.00517969	0.255586
P20645	Cation-dependent mannose-6-phosphate receptor	M6PR	blue	0.0540317	-0.087946	-0.20598	-0.133857	-0.317082	0.582519
P20674	Cytochrome c oxidase subunit 5A, mitochondrial	COX5A	blue	-0.23634	0.166556	-0.259671	-0.093964	-0.177187	0.5876
P20701-2;P20701;P20701-3	Integrin alpha-L	ITGAL	blue	0.0757489	-0.0745611	-0.338358	-0.195601	-0.163051	0.67207
P20702;Q13349	Integrin alpha-X	ITGAX	blue	0.164447	-0.140899	-0.342675	-0.129822	-0.0897516	0.703208
P21266	Glutathione S-transferase Mu 3	GSTM3	blue	-0.215845	0.382279	-0.370348	-0.281798	0.18538	0.567105
P21281;P15313	V-type proton ATPase subunit B, brain isoform	ATP6V1B2	blue	-0.229878	0.323993	-0.399436	0.0350328	-0.0426075	0.442525
P21291	Cysteine and glycine-rich protein 1	CSRP1	blue	-0.370715	0.423848	-0.219331	-0.010166	-0.195941	0.443955
P21333-2;P21333	Filamin-A	FLNA	blue	-0.0405673	0.207868	-0.428019	-0.0867303	-0.10518	0.435942
P21399	Cytoplasmic aconitate hydratase	ACO1	blue	-0.194271	0.331383	-0.268655	-0.0404623	0.063728	0.299717
P21462	fMet-Leu-Phe receptor	FPR1	blue	-0.11103	-0.0251736	-0.172489	-0.0724288	-0.250245	0.521363
P21589;P21589-2	5-nucleotidase	NT5E	blue	0.0530108	-0.00206003	-0.357647	-0.161739	-0.0487025	0.572476
P21730	C5a anaphylatoxin chemotactic receptor 1	C5AR1	blue	-0.0815338	0.0800817	-0.240393	-0.0872824	-0.198228	0.458523
P21796	Voltage-dependent anion-selective channel protein 1	VDAC1	blue	-0.218638	0.221845	-0.306843	-0.260494	0.0700845	0.600075
P21926	CD9 antigen	CD9	blue	-0.136945	0.00444767	-0.580323	-0.233016	0.436794	0.409081
P21964-2;P21964	Catechol O-methyltransferase	COMT	blue	-0.234306	0.208472	-0.154274	-0.0872346	-0.251554	0.318685
P21980;P21980-2;P21980-3	Protein-glutamine gamma-glutamyltransferase 2	TGM2	blue	-0.0233664	0.0727124	-0.381891	-0.346588	0.222761	0.381608
P22234;P22234-2	Multifunctional protein ADE2;Phosphoribosylaminoimidazole-succinocarboxamide synthase;Phosphoribosylaminoimidazole carboxylase	PAICS	blue	-0.232606	0.128276	-0.345931	-0.248464	0.0740565	0.495392
P22314-2;P22314	Ubiquitin-like modifier-activating enzyme 1	UBA1	blue	-0.105152	0.270565	-0.494612	-0.0871637	0.0122566	0.496096
P22695	Cytochrome b-c1 complex subunit 2, mitochondrial	UQCRC2	blue	-0.0735098	0.0813503	-0.292246	-0.227793	-0.131562	0.652871
P22732;REV__Q9H1R3	Solute carrier family 2, facilitated glucose transporter member 5	SLC2A5	blue	-0.114473	0.14675	-0.427051	-0.267839	0.197559	0.603581
P22748;P22748-2	Carbonic anhydrase 4	CA4	blue	-0.181752	0.112685	-0.139671	-0.121428	-0.279668	0.334939
P22891;P22891-2	Vitamin K-dependent protein Z	PROZ	blue	0.297786	-0.0616962	-0.333145	0.0932429	-0.240509	0.376513
P23229-4;P23229-2;P23229-9;P23229-6;P23229-5;P23229-3;P23229;P23229-7	Integrin alpha-6;Integrin alpha-6 heavy chain;Integrin alpha-6 light chain;Processed integrin alpha-6	ITGA6	blue	-0.0789223	0.00120901	-0.332794	-0.105318	-0.128958	0.524189
P23276	Kell blood group glycoprotein	KEL	blue	-0.106195	-0.0105256	-0.293321	-0.208126	-0.0350713	0.377892
P23396;P23396-2	40S ribosomal protein S3	RPS3	blue	-0.253035	0.26219	-0.277296	-0.250196	-0.0469971	0.555386
P23526;P23526-2	Adenosylhomocysteinase	AHCY	blue	-0.187942	0.331829	-0.338492	-0.159344	0.012253	0.366083
P23634-7;P23634-6;P23634-8;P23634;P23634-5;P23634-4;P23634-3;P23634-2	Plasma membrane calcium-transporting ATPase 4	ATP2B4	blue	-0.0495543	0.0632881	-0.322657	-0.123952	-0.243069	0.67613
P24071-10;P24071;P24071-7;P24071-8;P24071-5;P24071-4;P24071-11;P24071-2;P24071-6;P24071-9;P24071-3	Immunoglobulin alpha Fc receptor	FCAR	blue	-0.19487	0.0706208	-0.220863	-0.0297845	-0.214039	0.328279
P24534	Elongation factor 1-beta	EEF1B2	blue	-0.182056	0.295314	-0.0966117	-0.0443248	-0.192371	0.325711
P24539	ATP synthase F(0) complex subunit B1, mitochondrial	ATP5F1	blue	-0.00812889	-0.000619739	-0.289943	-0.0467179	-0.343738	0.630473
P24557-4;P24557;P24557-3;P24557-2	Thromboxane-A synthase	TBXAS1	blue	-0.135238	0.0787826	-0.220435	-0.0276643	-0.198219	0.354966
P24666;P24666-4	Low molecular weight phosphotyrosine protein phosphatase	ACP1	blue	-0.365444	0.178979	-0.326901	-0.232202	0.0357271	0.359747
P24752;P24752-2	Acetyl-CoA acetyltransferase, mitochondrial	ACAT1	blue	-0.194803	0.2429	-0.268224	0.0443537	-0.0812403	0.27693
P25090	N-formyl peptide receptor 2	FPR2	blue	-0.162931	0.0768235	-0.143636	-0.0773463	-0.222884	0.27197
P25325;P25325-2	3-mercaptopyruvate sulfurtransferase	MPST	blue	-0.205772	0.254299	-0.341463	-0.046591	-0.0162456	0.319964
P25705;P25705-2;P25705-3	ATP synthase subunit alpha, mitochondrial	ATP5A1	blue	-0.0846991	0.0894489	-0.456792	0.0243153	0.0903737	0.399343
P25786;P25786-2	Proteasome subunit alpha type-1	PSMA1	blue	-0.180735	0.339128	-0.20184	-0.307083	0.0212869	0.33683
P25788-2;P25788	Proteasome subunit alpha type-3	PSMA3	blue	-0.083192	0.308009	-0.39023	-0.0565793	-0.0813149	0.452173
P25815	Protein S100-P	S100P	blue	-0.246573	0.237452	-0.0379799	0.0139663	-0.292217	0.292702
P26038;REV__Q92752;REV__Q92752-2	Moesin	MSN	blue	0.0748633	0.100325	-0.150321	-0.559534	0.135311	0.514364
P26368-2;P26368	Splicing factor U2AF 65 kDa subunit	U2AF2	blue	-0.359859	0.336089	-0.221899	-0.12504	-0.0751071	0.496634
P26373;P26373-2	60S ribosomal protein L13	RPL13	blue	-0.249175	0.0990015	-0.292737	-0.15398	-0.0208249	0.544154
P26447	Protein S100-A4	S100A4	blue	0.0360835	0.0488444	-0.244468	-0.199984	-0.109357	0.357474
P26572	Alpha-1,3-mannosyl-glycoprotein 2-beta-N-acetylglucosaminyltransferase	MGAT1	blue	0.383977	-0.22112	-0.276162	0.116762	-0.121315	0.282417
P26583	High mobility group protein B2	HMGB2	blue	-0.20401	0.367897	-0.341171	-0.106803	-0.138603	0.573043
P26599;P26599-2;P26599-3;O95758-7;O95758-6;O95758-2;O95758;O95758-5;O95758-4	Polypyrimidine tract-binding protein 1	PTBP1	blue	-0.0606905	0.163791	-0.2172	-0.174484	-0.0938104	0.593753
P26639;P26639-2	Threonine--tRNA ligase, cytoplasmic	TARS	blue	-0.338236	0.242637	-0.291273	0.0202547	-0.0984241	0.358814
P26641;P26641-2	Elongation factor 1-gamma	EEF1G	blue	-0.0135131	0.228209	-0.469267	-0.173235	0.21329	0.432029
P27105;P27105-2	Erythrocyte band 7 integral membrane protein	STOM	blue	0.00780203	0.0111631	-0.415284	-0.426569	0.23338	0.501883
P27338;P27338-2	Amine oxidase [flavin-containing] B	MAOB	blue	-0.235382	0.203986	-0.230213	-0.120946	-0.112707	0.434355
P27348	14-3-3 protein theta	YWHAQ	blue	-0.184236	0.433429	-0.0591546	-0.171305	0.0218881	0.317372
P27635;Q96L21	60S ribosomal protein L10	RPL10	blue	0.110881	0.0319934	-0.304512	-0.182459	0.0847319	0.496885
P27695	DNA-(apurinic or apyrimidinic site) lyase;DNA-(apurinic or apyrimidinic site) lyase, mitochondrial	APEX1	blue	-0.334526	0.405347	-0.121585	-0.0138905	-0.0934539	0.325848
P27824;P27824-2;P27824-3;O14967	Calnexin	CANX	blue	-0.111349	0.238084	-0.346154	-0.225427	-0.035771	0.595767
P28074;P28074-3;P28074-2	Proteasome subunit beta type-5	PSMB5	blue	-0.294738	0.402431	-0.304835	0.0549302	-0.0627681	0.385239
P28161-2;P28161	Glutathione S-transferase Mu 2	GSTM2	blue	-0.204348	0.373356	-0.399283	-0.0902773	0.144345	0.401055
P28289;P28289-2;Q9NZQ9-2;Q9NZQ9	Tropomodulin-1	TMOD1	blue	-0.2047	0.105312	-0.270455	-0.0647713	-0.156953	0.390632
P28335	5-hydroxytryptamine receptor 2C	HTR2C	blue	-0.0764109	0.0790174	-0.303408	-0.02474	0.0139863	0.515659
P28482;P28482-2;P31152	Mitogen-activated protein kinase 1	MAPK1	blue	-0.133871	0.271833	-0.329165	-0.176476	-0.0836162	0.562549
P28676	Grancalcin	GCA	blue	-0.045468	0.201449	-0.525744	-0.182397	0.215696	0.453525
P28838-2;P28838	Cytosol aminopeptidase	LAP3	blue	0.0947568	0.172604	-0.444841	-0.156868	0.140889	0.362201
P28907;P28907-2	ADP-ribosyl cyclase/cyclic ADP-ribose hydrolase 1	CD38	blue	0.146404	0.00215944	-0.192043	-0.0858092	-0.174495	0.416862
P29350-2;P29350;P29350-3;P29350-4	Tyrosine-protein phosphatase non-receptor type 6	PTPN6	blue	-0.133642	0.160196	-0.276206	-0.0923864	-0.183018	0.562288
P29692-2;P29692;P29692-4	Elongation factor 1-delta	EEF1D	blue	0.0695381	0.0470929	-0.347529	0.0318479	-0.186088	0.563983
P29972;P29972-4;P29972-2;P29972-3	Aquaporin-1	AQP1	blue	-0.181755	0.100172	-0.393658	-0.406345	0.35846	0.51589
P30043	Flavin reductase (NADPH)	BLVRB	blue	0.104801	0.0785657	-0.367422	-0.279567	-0.0259878	0.267877
P30044-2;P30044;P30044-3;P30044-4	Peroxiredoxin-5, mitochondrial	PRDX5	blue	-0.0861418	0.237705	-0.34437	-0.439587	0.199637	0.491874
P30049	ATP synthase subunit delta, mitochondrial	ATP5D	blue	-0.110011	0.124829	-0.270681	0.0146795	-0.33929	0.604215
P30050;P30050-2	60S ribosomal protein L12	RPL12	blue	-0.323481	0.305501	-0.283583	-0.169475	0.0171106	0.462394
P30085-3;P30085;P30085-2	UMP-CMP kinase	CMPK1	blue	-0.0556427	0.031247	-0.419747	-0.168663	0.0802346	0.476798
P30101	Protein disulfide-isomerase A3	PDIA3	blue	-0.0676114	0.240206	-0.0602858	-0.107172	-0.429498	0.525971
P30153	Serine/threonine-protein phosphatase 2A 65 kDa regulatory subunit A alpha isoform	PPP2R1A	blue	-0.0438378	0.177864	-0.583234	-0.157751	0.221836	0.406736
P30273	High affinity immunoglobulin epsilon receptor subunit gamma	FCER1G	blue	-0.0434137	0.157194	-0.300921	-0.336369	0.118623	0.593528
P30566;P30566-2	Adenylosuccinate lyase	ADSL	blue	-0.146931	0.130135	-0.34841	-0.174949	0.114263	0.264552
P30613;P30613-2	Pyruvate kinase PKLR	PKLR	blue	-0.0121446	0.00115567	-0.242887	-0.120002	-0.0938172	0.105464
P30626;P30626-2;P30626-3	Sorcin	SRI	blue	-0.0408874	0.0814563	-0.519235	-0.270518	0.30766	0.43485
P30711;P30711-2	Glutathione S-transferase theta-1	GSTT1	blue	-0.154496	0.0411049	-0.197226	0.0171928	-0.148989	0.350441
P30838	Aldehyde dehydrogenase, dimeric NADP-preferring	ALDH3A1	blue	-0.0715428	-0.0688737	-0.219546	-0.19051	-0.165224	0.566665
P31040-3;P31040-2;P31040	Succinate dehydrogenase [ubiquinone] flavoprotein subunit, mitochondrial	SDHA	blue	-0.185076	0.161495	-0.0864189	-0.0496926	-0.384752	0.489448
P31146	Coronin-1A	CORO1A	blue	-0.108443	0.202651	-0.257622	-0.249386	0.0419429	0.287649
P31153;P31153-2;Q00266	S-adenosylmethionine synthase isoform type-2	MAT2A	blue	-0.243767	0.381793	-0.0883462	-0.0237984	-0.277021	0.342183
P31689;P31689-2	DnaJ homolog subfamily A member 1	DNAJA1	blue	-0.219872	0.195794	-0.31399	-0.142151	-0.0869217	0.716994
P31930	Cytochrome b-c1 complex subunit 1, mitochondrial	UQCRC1	blue	-0.112106	0.124662	-0.224405	-0.104572	-0.265204	0.680347
P31939-2;P31939	Bifunctional purine biosynthesis protein PURH;Phosphoribosylaminoimidazolecarboxamide formyltransferase;IMP cyclohydrolase	ATIC	blue	-0.0474849	0.0812276	-0.286142	-0.268923	-0.0596941	0.4102
P31946-2;P31946	14-3-3 protein beta/alpha;14-3-3 protein beta/alpha, N-terminally processed	YWHAB	blue	0.182531	0.232802	-0.132869	-0.127534	-0.108271	0.405246
P31947-2;P31947	14-3-3 protein sigma	SFN	blue	-0.189411	0.253671	-0.215183	-0.208198	-0.0416027	0.547157
P31948-2;P31948;P31948-3	Stress-induced-phosphoprotein 1	STIP1	blue	-0.0570538	0.204049	-0.333284	-0.10888	-0.0813135	0.488621
P31997;P06731-2;P06731	Carcinoembryonic antigen-related cell adhesion molecule 8	CEACAM8	blue	-0.0712814	0.166809	-0.308349	-0.136032	-0.110824	0.520039
P32856-3;P32856-2;P32856	Syntaxin-2	STX2	blue	-0.0963279	0.15997	-0.367412	-0.186359	0.0461681	0.58477
P32942	Intercellular adhesion molecule 3	ICAM3	blue	0.178641	-0.105343	-0.236241	0.0622282	-0.244552	0.500318
P32969	60S ribosomal protein L9	RPL9	blue	-0.294769	0.286861	-0.258085	-0.0502412	-0.149288	0.522065
P33121-2;P33121-3;P33121	Long-chain-fatty-acid--CoA ligase 1	ACSL1	blue	-0.179028	0.123533	-0.120877	-0.0864101	-0.0208795	0.166753
P33176;Q12840	Kinesin-1 heavy chain	KIF5B	blue	-0.17089	0.163281	-0.339839	-0.262443	-0.0185131	0.656061
P34913;P34913-3;P34913-2	Bifunctional epoxide hydrolase 2;Cytosolic epoxide hydrolase 2;Lipid-phosphate phosphatase	EPHX2	blue	-0.252447	0.218474	-0.283659	-0.0317179	0.126891	0.380319
P35080-2	Profilin-2	PFN2	blue	-0.093296	-0.00272824	-0.390355	-0.155697	0.0531443	0.639224
P35222	Catenin beta-1	CTNNB1	blue	-0.0850229	0.26084	-0.384931	-0.244382	-0.0700433	0.544089
P35232;P35232-2	Prohibitin	PHB	blue	-0.128024	0.16229	-0.310573	-0.154433	-0.155489	0.68362
P35241;P35241-5;P35241-4;P35241-2;P35241-3	Radixin	RDX	blue	0.0777717	0.0131348	-0.197804	-0.29435	0.00318524	0.645259
P35268	60S ribosomal protein L22	RPL22	blue	-0.346166	0.0892387	-0.320844	-0.117538	-0.0498004	0.488285
P35580-2;P35580-4;P35580;P35580-5;P35580-3	Myosin-10	MYH10	blue	-0.0779337	0.181484	-0.270851	-0.224955	0.0297914	0.606324
P35611-2;P35611-6;P35611;P35611-3;P35611-4;P35611-5	Alpha-adducin	ADD1	blue	-0.068337	0.252586	-0.288265	-0.159016	-0.11119	0.469818
P35612;P35612-4;P35612-3;P35612-2;P35612-8;P35612-9;P35612-5;P35612-6;P35612-7	Beta-adducin	ADD2	blue	-0.0190014	0.0554916	-0.314017	-0.245612	-0.0927779	0.467377
P35613;P35613-2;P35613-4	Basigin	BSG	blue	-0.0994001	0.0796645	-0.448412	-0.389856	0.344055	0.560217
P35613-3	Basigin	BSG	blue	0.149716	-0.08624	-0.227776	-0.131001	-0.188184	0.558193
P35659;P35659-2	Protein DEK	DEK	blue	-0.18811	0.153427	-0.16456	-0.0721396	-0.0955248	0.430548
P35998;P35998-2	26S protease regulatory subunit 7	PSMC2	blue	-0.299056	0.134622	-0.338327	-0.260763	0.0167227	0.415233
P36021	Monocarboxylate transporter 8	SLC16A2	blue	0.0881538	-0.0170514	-0.227897	-0.169174	0.014872	0.567072
P36405	ADP-ribosylation factor-like protein 3	ARL3	blue	-0.064983	-0.013621	-0.427037	-0.432802	0.352906	0.53593
P36507	Dual specificity mitogen-activated protein kinase kinase 2	MAP2K2	blue	0.0291379	-0.0458473	-0.303417	-0.0588751	-0.148243	0.501977
P36542-2;P36542	ATP synthase subunit gamma, mitochondrial	ATP5C1	blue	0.028016	-0.0943501	-0.227083	-0.0200649	-0.272713	0.528199
P36543;P36543-2;P36543-3;Q96A05	V-type proton ATPase subunit E 1	ATP6V1E1	blue	-0.17305	0.288752	-0.409385	-0.0479036	-0.0352697	0.460643
P36578	60S ribosomal protein L4	RPL4	blue	-0.13484	0.151685	-0.222397	-0.123587	-0.110453	0.529491
P36871;P36871-2;P36871-3	Phosphoglucomutase-1	PGM1	blue	-0.349742	0.567058	-0.285152	0.0429802	-0.126367	0.388678
P36957;P36957-2	Dihydrolipoyllysine-residue succinyltransferase component of 2-oxoglutarate dehydrogenase complex, mitochondrial	DLST	blue	-0.0865298	-0.0188855	-0.15921	-0.142523	-0.248667	0.593643
P36959	GMP reductase 1	GMPR	blue	-0.0536955	0.17019	-0.235974	-0.156097	0.000358558	0.25681
P36969-2;P36969	Phospholipid hydroperoxide glutathione peroxidase, mitochondrial	GPX4	blue	0.0345111	0.0416277	-0.402972	-0.258233	0.0674128	0.65361
P38606-2;P38606	V-type proton ATPase catalytic subunit A	ATP6V1A	blue	-0.268777	0.394641	-0.403087	-0.0289061	-0.103676	0.384828
P38646	Stress-70 protein, mitochondrial	HSPA9	blue	-0.258938	0.146992	-0.265041	-0.0515201	-0.00716869	0.475044
P39019	40S ribosomal protein S19	RPS19	blue	-0.0907419	-0.0088597	-0.201594	-0.0688373	-0.244012	0.580246
P39023	60S ribosomal protein L3	RPL3	blue	-0.125042	0.172133	-0.299263	-0.179883	-0.150734	0.49219
P39656;P39656-3;P39656-2	Dolichyl-diphosphooligosaccharide--protein glycosyltransferase 48 kDa subunit	DDOST	blue	-0.0968851	0.0418555	-0.263184	-0.125815	-0.162754	0.643743
P40227;P40227-2;Q92526;Q92526-2;Q92526-3	T-complex protein 1 subunit zeta	CCT6A	blue	-0.0965206	0.161729	-0.281517	-0.389004	-0.0131942	0.547646
P40939	Trifunctional enzyme subunit alpha, mitochondrial;Long-chain enoyl-CoA hydratase;Long chain 3-hydroxyacyl-CoA dehydrogenase	HADHA	blue	-0.367586	0.293252	-0.256091	-0.0750196	0.0218431	0.398673
Q2VIR3-2;Q2VIR3;P41091	Putative eukaryotic translation initiation factor 2 subunit 3-like protein;Eukaryotic translation initiation factor 2 subunit 3	EIF2S3L;EIF2S3	blue	-0.12186	0.142044	-0.264574	-0.127923	-0.151883	0.483259
P41218	Myeloid cell nuclear differentiation antigen	MNDA	blue	-0.233719	0.229799	-0.300607	-0.0214617	-0.0465171	0.310063
P41250	Glycine--tRNA ligase	GARS	blue	-0.302773	0.161937	-0.273763	-0.10891	-0.0531206	0.504601
P42025	Beta-centractin	ACTR1B	blue	-0.0534523	0.074751	-0.276634	0.0186887	-0.101022	0.389403
P42224-2;P42224	Signal transducer and activator of transcription 1-alpha/beta	STAT1	blue	0.306828	-0.253236	-0.2137	0.0528287	-0.258147	0.388984
P42356;P42356-2;Q8N8J0;A4QPH2-2;A4QPH2-4;A4QPH2	Phosphatidylinositol 4-kinase alpha	PI4KA	blue	-0.172905	0.154517	-0.206445	-0.178528	-0.127883	0.505202
P43003-2;P43003;P48664-2;P48664	Excitatory amino acid transporter 1	SLC1A3	blue	0.0607638	0.0509294	-0.413977	-0.374209	0.242943	0.534558
P43004-3;P43004-2;P43004	Excitatory amino acid transporter 2	SLC1A2	blue	0.215712	0.0063489	-0.339942	-0.178715	0.0115116	0.506364
P43007;P43007-2	Neutral amino acid transporter A	SLC1A4	blue	-0.11431	0.0620379	-0.204487	-0.0694453	-0.240147	0.581186
P43243	Matrin-3	MATR3	blue	-0.173016	0.237243	-0.128367	-0.133692	0.0971129	0.228175
P43304;P43304-2	Glycerol-3-phosphate dehydrogenase, mitochondrial	GPD2	blue	-0.269837	0.046241	-0.191177	-0.0320156	-0.204684	0.305913
P43307;P43307-2	Translocon-associated protein subunit alpha	SSR1	blue	-0.12295	0.0959964	-0.271959	-0.0124138	-0.199963	0.448903
P43487-2;P43487;Q9C010;Q9C010-2	Ran-specific GTPase-activating protein	RANBP1	blue	-0.0759539	0.0829048	-0.168458	-0.194627	-0.124068	0.414136
P43686;P43686-2	26S protease regulatory subunit 6B	PSMC4	blue	-0.0885056	0.0832785	-0.451547	-0.180489	-0.0122787	0.472318
P45880-2;P45880;P45880-1	Voltage-dependent anion-selective channel protein 2	VDAC2	blue	-0.13507	0.163929	-0.368871	-0.210353	-0.0490189	0.638181
P45974-2;P45974;Q92995-2;Q92995	Ubiquitin carboxyl-terminal hydrolase 5	USP5	blue	-0.116647	0.22928	-0.358488	-0.109774	-0.0526215	0.398383
P46108-2;P46108	Adapter molecule crk	CRK	blue	0.0572922	-0.144774	-0.201949	-0.00694558	-0.209416	0.504605
P46109	Crk-like protein	CRKL	blue	-0.0188465	0.0641327	-0.232635	-0.180618	-0.132811	0.55875
P46459;P46459-2	Vesicle-fusing ATPase	NSF	blue	-0.0664978	0.0866225	-0.564291	-0.0818269	-0.055736	0.486879
P46777	60S ribosomal protein L5	RPL5	blue	-0.175104	0.267095	-0.235701	-0.0772079	-0.0403052	0.459655
P46781	40S ribosomal protein S9	RPS9	blue	-0.275946	0.167837	-0.32881	-0.296358	0.223511	0.503535
P46783;Q9NQ39	40S ribosomal protein S10	RPS10	blue	-0.222275	0.230801	-0.214892	0.0218929	0.0915167	0.320032
P46940	Ras GTPase-activating-like protein IQGAP1	IQGAP1	blue	-0.0475471	0.203962	-0.397068	-0.201504	0.0360792	0.62396
P46977;P46977-2	Dolichyl-diphosphooligosaccharide--protein glycosyltransferase subunit STT3A	STT3A	blue	-0.103714	-4.82446e-05	-0.0730555	-0.177612	-0.0396449	0.287402
P47755;P47755-2	F-actin-capping protein subunit alpha-2	CAPZA2	blue	0.0351532	0.200685	-0.351975	-0.0658763	-0.0891728	0.452668
P48047	ATP synthase subunit O, mitochondrial	ATP5O	blue	-0.0625848	0.0904472	-0.226977	-0.0597254	-0.346678	0.609101
P48061-2;P48061-5;P48061;P48061-6;P48061-3;P48061-4	Stromal cell-derived factor 1;SDF-1-beta(3-72);SDF-1-alpha(3-67)	CXCL12	blue	0.112304	-0.158858	-0.276583	-0.226069	-0.0254141	0.60694
P48147	Prolyl endopeptidase	PREP	blue	-0.0944023	0.141753	-0.317359	0.00369317	-0.202015	0.426246
P48426;P48426-2	Phosphatidylinositol 5-phosphate 4-kinase type-2 alpha	PIP4K2A	blue	-0.145558	0.174806	-0.363932	-0.255747	-0.0591715	0.485659
P48506	Glutamate--cysteine ligase catalytic subunit	GCLC	blue	-0.029923	0.131702	-0.282591	-0.186242	-0.0513972	0.189336
P48507;P48507-2	Glutamate--cysteine ligase regulatory subunit	GCLM	blue	-0.0393792	0.0578298	-0.252778	-0.269143	-0.0497493	0.351341
P48509	CD151 antigen	CD151	blue	0.126317	-0.168212	-0.216139	-0.0508795	-0.32613	0.471577
P48556	26S proteasome non-ATPase regulatory subunit 8	PSMD8	blue	0.0517831	-0.110701	-0.211103	-0.0113936	-0.162069	0.350659
P48643;P48643-2	T-complex protein 1 subunit epsilon	CCT5	blue	-0.228979	0.251998	-0.450254	-0.259998	0.108776	0.515655
P48735;P48735-2	Isocitrate dehydrogenase [NADP], mitochondrial	IDH2	blue	-0.104283	0.231169	-0.379602	-0.212944	0.0671406	0.521122
P48960-2;P48960-3;P48960	CD97 antigen;CD97 antigen subunit alpha;CD97 antigen subunit beta	CD97	blue	0.2996	-0.176642	-0.295806	-0.110166	-0.176976	0.614263
P49189-3;P49189;P49189-2	4-trimethylaminobutyraldehyde dehydrogenase	ALDH9A1	blue	-0.330592	0.364199	-0.137174	-0.0885176	-0.0106506	0.380339
P49247	Ribose-5-phosphate isomerase	RPIA	blue	0.211516	0.0398634	-0.0525089	-0.0555185	-0.237025	0.309346
P49327	Fatty acid synthase;[Acyl-carrier-protein] S-acetyltransferase;[Acyl-carrier-protein] S-malonyltransferase;3-oxoacyl-[acyl-carrier-protein] synthase;3-oxoacyl-[acyl-carrier-protein] reductase;3-hydroxyacyl-[acyl-carrier-protein] dehydratase;Enoyl-[acyl-carrier-protein] reductase;Oleoyl-[acyl-carrier-protein] hydrolase	FASN	blue	-0.228832	0.145911	-0.342752	-0.347426	0.211738	0.458975
P49368;P49368-2	T-complex protein 1 subunit gamma	CCT3	blue	-0.219048	0.196103	-0.382335	-0.22237	0.0678537	0.482028
P49419;P49419-2;P49419-4	Alpha-aminoadipic semialdehyde dehydrogenase	ALDH7A1	blue	-0.088715	0.18491	-0.282047	-0.138614	-0.0055248	0.457536
P49588;P49588-2	Alanine--tRNA ligase, cytoplasmic	AARS	blue	-0.0261721	0.122931	-0.328549	-0.184293	0.0663962	0.48251
P49591	Serine--tRNA ligase, cytoplasmic	SARS	blue	-0.143693	0.157983	-0.246902	-0.159178	-0.192923	0.617463
P49748;P49748-2;P49748-3	Very long-chain specific acyl-CoA dehydrogenase, mitochondrial	ACADVL	blue	-0.161555	0.101921	-0.106303	-0.0557976	-0.204567	0.308918
P49755	Transmembrane emp24 domain-containing protein 10	TMED10	blue	-0.14813	0.151764	-0.177081	0.0783678	-0.178373	0.312005
P49756;P49756-2;P49756-3	RNA-binding protein 25	RBM25	blue	-0.308127	0.287355	-0.310462	0.0347577	-0.0690063	0.381771
P49773	Histidine triad nucleotide-binding protein 1	HINT1	blue	0.0648179	0.140641	-0.333042	-0.28635	0.096223	0.410154
P49902;P49902-2	Cytosolic purine 5-nucleotidase	NT5C2	blue	-0.136373	0.270743	-0.15881	-0.0225807	0.0473138	0.359976
P49913	Cathelicidin antimicrobial peptide;Antibacterial protein FALL-39;Antibacterial protein LL-37	CAMP	blue	-0.360553	0.381531	-0.349148	-0.0858243	0.00949628	0.214308
P49961-5;P49961;P49961-2;P49961-6;P49961-3;P49961-4	Ectonucleoside triphosphate diphosphohydrolase 1	ENTPD1	blue	-0.0673163	0.10077	-0.28397	-0.256465	-0.162388	0.724375
P50148	Guanine nucleotide-binding protein G(q) subunit alpha	GNAQ	blue	-0.0450181	0.108118	-0.247435	-0.163161	-0.195231	0.658064
P50281	Matrix metalloproteinase-14	MMP14	blue	0.0645483	-0.221219	-0.153778	0.0606969	-0.401674	0.509527
P50570-3;P50570-2;P50570-5;P50570-4;P50570	Dynamin-2	DNM2	blue	-0.245767	0.139527	-0.338795	-0.22535	0.122034	0.437951
P50914	60S ribosomal protein L14	RPL14	blue	-0.17481	0.187957	-0.224901	-0.232155	0.0451266	0.436109
P50990;P50990-2;P50990-3	T-complex protein 1 subunit theta	CCT8	blue	-0.0514436	0.102581	-0.355098	-0.387134	0.0957528	0.530703
P50991;P50991-2	T-complex protein 1 subunit delta	CCT4	blue	-0.100939	0.111805	-0.408128	-0.325255	0.12755	0.536865
P50993	Sodium/potassium-transporting ATPase subunit alpha-2	ATP1A2	blue	-0.0389285	0.169538	-0.368447	-0.211524	0.0784818	0.586214
P50995-2;P50995;P27216;P27216-2	Annexin A11	ANXA11	blue	0.00647806	0.00070046	-0.507375	-0.396802	0.447332	0.516964
P51148;P51148-2	Ras-related protein Rab-5C	RAB5C	blue	0.0145686	-0.00756797	-0.441655	-0.392006	0.299531	0.569015
P51149;Q2WGJ9	Ras-related protein Rab-7a	RAB7A	blue	-0.00624794	0.0545532	-0.4208	-0.335779	0.219667	0.589245
P51571	Translocon-associated protein subunit delta	SSR4	blue	-0.199405	0.122459	-0.234364	-0.0175409	-0.313457	0.443368
P51572;P51572-2	B-cell receptor-associated protein 31	BCAP31	blue	-0.154098	0.230027	-0.240277	-0.0758622	-0.170703	0.511991
P51659;P51659-3;P51659-2	Peroxisomal multifunctional enzyme type 2;(3R)-hydroxyacyl-CoA dehydrogenase;Enoyl-CoA hydratase 2	HSD17B4	blue	-0.154187	0.117137	-0.178215	-0.0568227	-0.190059	0.491909
P51665	26S proteasome non-ATPase regulatory subunit 7	PSMD7	blue	-0.149565	0.184642	-0.302189	-0.199545	0.0255317	0.458493
P51674-3;P51674-2;P51674	Neuronal membrane glycoprotein M6-a	GPM6A	blue	-0.0192124	0.0196003	-0.51341	-0.262172	0.361044	0.400363
P51991-2;P51991	Heterogeneous nuclear ribonucleoprotein A3	HNRNPA3	blue	-0.277724	0.491622	-0.338575	-0.0359914	-0.00221665	0.408567
P52294	Importin subunit alpha-5;Importin subunit alpha-5, N-terminally processed	KPNA1	blue	-0.143598	0.0940127	-0.276652	-0.00997355	-0.142421	0.469692
P52907	F-actin-capping protein subunit alpha-1	CAPZA1	blue	0.037386	0.186278	-0.477504	0.0410098	-0.102293	0.468463
P52943;P52943-2	Cysteine-rich protein 2	CRIP2	blue	-0.154502	0.172784	-0.404101	-0.193084	0.0835975	0.596463
P53004	Biliverdin reductase A	BLVRA	blue	-0.115985	0.034738	-0.228126	-0.214601	-0.0546858	0.319193
P53396;P53396-2;P53396-3	ATP-citrate synthase	ACLY	blue	-0.107738	0.129368	-0.336904	-0.254247	-0.00814514	0.398255
P53618	Coatomer subunit beta	COPB1	blue	-0.266616	0.1102	-0.228826	-0.0702887	0.0295968	0.190973
P53621;P53621-2	Coatomer subunit alpha;Xenin;Proxenin	COPA	blue	-0.0727359	0.0933065	-0.269325	-0.1981	0.0379879	0.457397
P53985;P53985-2	Monocarboxylate transporter 1	SLC16A1	blue	-0.0274192	0.0344371	-0.514868	-0.385449	0.359497	0.578205
P53990-2;P53990;P53990-4;P53990-5;P53990-3;P53990-6	IST1 homolog	IST1	blue	0.0590052	-0.155114	-0.249204	-0.105401	-0.210883	0.476783
P53999	Activated RNA polymerase II transcriptional coactivator p15	SUB1	blue	-0.225018	0.260707	-0.388904	-0.0757766	-0.0568506	0.514069
P54105	Methylosome subunit pICln	CLNS1A	blue	0.174637	-0.30512	-0.164715	0.108565	-0.156977	0.317029
P54136-2;P54136	Arginine--tRNA ligase, cytoplasmic	RARS	blue	-0.186296	0.208124	-0.375646	-0.0401321	0.00190803	0.458542
P54577	Tyrosine--tRNA ligase, cytoplasmic;Tyrosine--tRNA ligase, cytoplasmic, N-terminally processed	YARS	blue	0.0633107	0.00383201	-0.297271	-0.175066	-0.152617	0.592079
P54578-2;P54578;P54578-3	Ubiquitin carboxyl-terminal hydrolase 14	USP14	blue	-0.138784	0.157211	-0.296889	-0.240817	-0.0285067	0.407536
P54652	Heat shock-related 70 kDa protein 2	HSPA2	blue	-0.119075	0.0686592	-0.467923	-0.32443	0.307343	0.52122
P54709;P54709-2	Sodium/potassium-transporting ATPase subunit beta-3	ATP1B3	blue	0.117062	0.0246272	-0.413288	-0.361607	0.12273	0.636634
P54920	Alpha-soluble NSF attachment protein	NAPA	blue	-0.0245738	0.120135	-0.488006	-0.228898	0.0938025	0.483761
P55011;P55011-3;Q13621-3;Q13621	Solute carrier family 12 member 2	SLC12A2	blue	-0.0871562	0.0539355	-0.469921	-0.367584	0.361263	0.560209
P55058;P55058-4;P55058-3;P55058-2	Phospholipid transfer protein	PLTP	blue	-0.399334	0.271222	-0.0405684	0.0399263	-0.0389076	0.108688
P55060-3;P55060;P55060-4;P55060-2	Exportin-2	CSE1L	blue	-0.0022385	0.196461	-0.374338	-0.390843	0.310082	0.351632
P55072	Transitional endoplasmic reticulum ATPase	VCP	blue	-0.18978	0.308986	-0.348146	-0.274329	0.129819	0.325751
P55160-2;P55160	Nck-associated protein 1-like	NCKAP1L	blue	0.0442059	4.49431e-05	-0.195257	-0.0623729	-0.087744	0.374466
P55209-2;P55209	Nucleosome assembly protein 1-like 1	NAP1L1	blue	-0.0552103	0.259367	-0.382463	-0.187722	-0.0477103	0.5966
P55263-2;P55263;P55263-3;P55263-4	Adenosine kinase	ADK	blue	-0.120468	0.12509	-0.204369	-0.111912	-0.121573	0.319687
P56134-4;P56134-3;P56134-2;P56134	ATP synthase subunit f, mitochondrial	ATP5J2	blue	-0.116122	0.025149	-0.238936	-0.0763943	-0.291384	0.597409
P56385	ATP synthase subunit e, mitochondrial	ATP5I	blue	-0.0852944	0.223477	-0.0918916	0.0375344	-0.320956	0.49444
P56537;P56537-2	Eukaryotic translation initiation factor 6	EIF6	blue	-0.311763	0.212555	-0.123512	-0.0689522	-0.265203	0.332466
P59768	Guanine nucleotide-binding protein G(I)/G(S)/G(O) subunit gamma-2	GNG2	blue	-0.0867398	0.140827	-0.285819	-0.271895	-0.0988478	0.681137
P59998;P59998-3	Actin-related protein 2/3 complex subunit 4	ARPC4	blue	-0.230389	0.231999	-0.211736	-0.253574	-0.011635	0.449931
P60033	CD81 antigen	CD81	blue	-0.111239	-0.0120027	-0.598147	-0.27141	0.401357	0.364847
P60201;P60201-2	Myelin proteolipid protein	PLP1	blue	-0.278924	0.163409	-0.371186	-0.301239	0.222701	0.473033
P60228	Eukaryotic translation initiation factor 3 subunit E	EIF3E	blue	0.0853886	0.0573528	-0.235935	-0.0129977	-0.0917393	0.536867
P60660-2;P60660;P14649	Myosin light polypeptide 6	MYL6	blue	-0.155432	0.197781	-0.6439	-0.0197968	0.0758572	0.468996
P60842;P60842-2	Eukaryotic initiation factor 4A-I	EIF4A1	blue	-0.0330682	0.00486058	-0.342601	-0.256228	0.121787	0.452629
P60866;P60866-2	40S ribosomal protein S20	RPS20	blue	-0.178255	0.14011	-0.329846	-0.241853	-0.139816	0.672682
P60880	Synaptosomal-associated protein 25	SNAP25	blue	0.074927	0.0391664	-0.229279	-0.060625	-0.247668	0.434903
P60891;P60891-2;P21108	Ribose-phosphate pyrophosphokinase 1	PRPS1	blue	-0.196611	0.0753349	-0.357607	-0.302244	0.0147341	0.531617
P60903	Protein S100-A10	S100A10	blue	0.259811	-0.126453	-0.429689	-0.204647	0.0087306	0.478424
P60953;P60953-1	Cell division control protein 42 homolog	CDC42	blue	0.151215	-0.0197743	-0.49585	-0.332898	0.406504	0.490459
P60981-2;P60981	Destrin	DSTN	blue	-0.141842	0.18069	-0.167325	-0.15508	-0.286453	0.440298
P61006;P61006-2	Ras-related protein Rab-8A	RAB8A	blue	-0.0984431	0.0237879	-0.353651	-0.170095	0.19609	0.489779
P61019;P61019-2;Q8WUD1;Q8WUD1-2	Ras-related protein Rab-2A;Ras-related protein Rab-2B	RAB2A;RAB2B	blue	-0.00335338	0.163916	-0.437311	-0.261388	0.0107335	0.65658
P61020;P61020-2	Ras-related protein Rab-5B	RAB5B	blue	-0.0855465	0.170495	-0.359685	-0.197381	-0.0530551	0.581391
P61026	Ras-related protein Rab-10	RAB10	blue	0.00280124	0.0519909	-0.465048	-0.359226	0.293144	0.595499
P62837-2;P62837;P61077;P61077-2;P61077-3;Q9Y2X8;P51668	Ubiquitin-conjugating enzyme E2 D2;Ubiquitin-conjugating enzyme E2 D3;Ubiquitin-conjugating enzyme E2 D4;Ubiquitin-conjugating enzyme E2 D1	UBE2D2;UBE2D3;UBE2D4;UBE2D1	blue	-0.063194	-0.100485	-0.36972	-0.21107	-0.24463	0.608986
P61106	Ras-related protein Rab-14	RAB14	blue	-0.124281	0.139284	-0.312152	-0.192158	-0.0984667	0.598008
P61160;P61160-2	Actin-related protein 2	ACTR2	blue	0.0242741	0.189769	-0.528836	-0.075632	0.0820781	0.34833
P61163	Alpha-centractin	ACTR1A	blue	-0.150891	0.23728	-0.425481	-0.109573	0.0228528	0.486834
P61201;P61201-2	COP9 signalosome complex subunit 2	COPS2	blue	-0.1447	0.116252	-0.338446	-0.145028	-0.116726	0.559095
P61204;P84077;P61204-2	ADP-ribosylation factor 3;ADP-ribosylation factor 1	ARF3;ARF1	blue	0.0287201	-0.0118886	-0.507203	-0.400123	0.39455	0.490068
P61224-3;P61224;P61224-2;A6NIZ1;P61224-4	Ras-related protein Rap-1b;Ras-related protein Rap-1b-like protein	RAP1B	blue	-0.0662126	-0.016068	-0.4115	-0.459992	0.401557	0.533197
P61225	Ras-related protein Rap-2b	RAP2B	blue	-0.138115	0.169258	-0.364284	-0.225463	-0.0389265	0.550753
P61247	40S ribosomal protein S3a	RPS3A	blue	-0.230485	0.233394	-0.265445	-0.12207	-0.128194	0.589687
P61266-2;P61266	Syntaxin-1B	STX1B	blue	-0.172009	0.229954	-0.20708	-0.00228465	-0.109753	0.229497
P61313;P61313-2	60S ribosomal protein L15	RPL15	blue	-0.345106	0.297504	-0.326748	-0.165843	0.0487656	0.495109
P61421	V-type proton ATPase subunit d 1	ATP6V0D1	blue	-0.025678	0.0496178	-0.274661	-0.169457	-0.260575	0.715327
P61586	Transforming protein RhoA	RHOA	blue	-0.0264057	0.0794109	-0.62844	-0.0976214	0.295639	0.432801
P61764	Syntaxin-binding protein 1	STXBP1	blue	-0.0603339	0.0320236	-0.397926	-0.236573	0.0805742	0.556042
P62070;P62070-4;P62070-3;P62070-2	Ras-related protein R-Ras2	RRAS2	blue	0.0563071	0.0260832	-0.386579	-0.250384	0.0819784	0.598123
P62081	40S ribosomal protein S7	RPS7	blue	-0.298411	0.297007	-0.204417	-0.0885747	-0.0967367	0.475867
P62136-2;P62136;P62136-3	Serine/threonine-protein phosphatase PP1-alpha catalytic subunit	PPP1CA	blue	0.0153346	0.118008	-0.299675	-0.206849	-0.0314518	0.526587
P62191	26S protease regulatory subunit 4	PSMC1	blue	-0.160406	0.0986332	-0.317443	-0.207524	-0.0107555	0.536047
P62195;P62195-2	26S protease regulatory subunit 8	PSMC5	blue	-0.214828	0.120554	-0.371748	-0.265066	0.100412	0.425153
P62241	40S ribosomal protein S8	RPS8	blue	-0.1499	0.213658	-0.216934	-0.115555	-0.106195	0.504177
P62244	40S ribosomal protein S15a	RPS15A	blue	-0.17633	0.205802	-0.370299	-0.170827	0.0839775	0.60048
P62263	40S ribosomal protein S14	RPS14	blue	-0.196661	0.114316	-0.389901	-0.218572	0.0773284	0.539814
P62269	40S ribosomal protein S18	RPS18	blue	-0.134338	0.15071	-0.266377	-0.269793	-0.00230483	0.498918
P62277	40S ribosomal protein S13	RPS13	blue	-0.312683	0.233827	-0.247866	-0.150092	-0.0969534	0.479453
P62318-2;P62318	Small nuclear ribonucleoprotein Sm D3	SNRPD3	blue	-0.259714	0.220191	-0.114587	-0.0282034	-0.00134431	0.174535
P62330	ADP-ribosylation factor 6	ARF6	blue	-0.273853	0.191075	-0.133993	-0.00173965	-0.116324	0.313868
P62333	26S protease regulatory subunit 10B	PSMC6	blue	-0.20667	0.142485	-0.38333	-0.262446	-0.00224572	0.486947
P62424	60S ribosomal protein L7a	RPL7A	blue	-0.328633	0.21014	-0.298005	-0.178651	0.115149	0.406922
P62701;Q8TD47;P22090	40S ribosomal protein S4, X isoform;40S ribosomal protein S4, Y isoform 2;40S ribosomal protein S4, Y isoform 1	RPS4X;RPS4Y2;RPS4Y1	blue	-0.206944	0.204659	-0.353351	-0.274538	0.0461744	0.606979
P62753	40S ribosomal protein S6	RPS6	blue	-0.185124	0.028719	-0.247542	-0.0338838	-0.0201745	0.289419
P62820;P62820-2;P62820-3;Q92928;P59190-2;P59190	Ras-related protein Rab-1A	RAB1A	blue	-0.0227387	-0.0786325	-0.157562	-0.0263807	-0.187915	0.580973
P62826	GTP-binding nuclear protein Ran	RAN	blue	-0.0790498	0.0602085	-0.39471	-0.391479	0.224623	0.441731
P62847-4;P62847-2;P62847-3;P62847	40S ribosomal protein S24	RPS24	blue	-0.124574	0.0877699	-0.247201	-0.103387	-0.0957276	0.48938
P62851	40S ribosomal protein S25	RPS25	blue	-0.204353	0.0982002	-0.410545	-0.150077	0.102322	0.574586
Q5JNZ5;P62854	Putative 40S ribosomal protein S26-like 1;40S ribosomal protein S26	RPS26P11;RPS26	blue	-0.196945	0.141747	-0.349453	-0.245994	0.154646	0.53414
P62873-2;P62873	Guanine nucleotide-binding protein G(I)/G(S)/G(T) subunit beta-1	GNB1	blue	-0.112311	0.1849	-0.460879	-0.292854	0.263841	0.545617
P62899-3;P62899;P62899-2	60S ribosomal protein L31	RPL31	blue	-0.152422	0.144239	-0.156645	0.0414136	-0.0358597	0.209341
P62906	60S ribosomal protein L10a	RPL10A	blue	0.0918701	0.0444221	-0.415781	-0.302309	0.276501	0.373461
P62913;P62913-2	60S ribosomal protein L11	RPL11	blue	-0.264755	0.125488	-0.275065	-0.168996	-0.0914467	0.506647
P62995-3;P62995	Transformer-2 protein homolog beta	TRA2B	blue	-0.255774	0.348011	-0.207225	-0.0498054	-0.0585312	0.422685
P63000-2;P63000;P60763	Ras-related C3 botulinum toxin substrate 1;Ras-related C3 botulinum toxin substrate 3	RAC1;RAC3	blue	0.262991	-0.0989827	-0.481099	-0.129489	0.0246176	0.408243
P63027;P23763-2;P23763-3;P23763	Vesicle-associated membrane protein 2	VAMP2	blue	-0.137213	0.0686191	-0.333324	-0.263126	0.121259	0.579023
P63092;P63092-4;Q5JWF2;P63092-3;P63092-2;Q5JWF2-2;P38405;P38405-2	Guanine nucleotide-binding protein G(s) subunit alpha isoforms short;Guanine nucleotide-binding protein G(s) subunit alpha isoforms XLas	GNAS	blue	-0.0769738	0.0356186	-0.443475	-0.412332	0.311752	0.562879
P63151;P63151-2;Q66LE6;Q00005-6;Q00005;Q00005-2;Q00005-3;Q00005-4;Q00005-5;Q00005-7	Serine/threonine-protein phosphatase 2A 55 kDa regulatory subunit B alpha isoform;Serine/threonine-protein phosphatase 2A 55 kDa regulatory subunit B delta isoform	PPP2R2A;PPP2R2D	blue	-0.0875956	0.196084	-0.234071	-0.0937336	0.0987605	0.371029
P63172	Dynein light chain Tctex-type 1	DYNLT1	blue	-0.149442	0.183103	-0.205772	-0.148234	0.102243	0.296827
P63218	Guanine nucleotide-binding protein G(I)/G(S)/G(O) subunit gamma-5	GNG5	blue	0.0683027	-0.083351	-0.38051	-0.311002	0.184696	0.640865
P63241;P63241-2;Q9GZV4;Q6IS14	Eukaryotic translation initiation factor 5A-1;Eukaryotic translation initiation factor 5A-2;Eukaryotic translation initiation factor 5A-1-like	EIF5A;EIF5A2;EIF5AL1	blue	0.0978462	0.0541619	-0.395086	-0.141529	-0.00496031	0.400424
P63244	Guanine nucleotide-binding protein subunit beta-2-like 1;Guanine nucleotide-binding protein subunit beta-2-like 1, N-terminally processed	GNB2L1	blue	-0.225051	0.105013	-0.162662	-0.0898455	-0.0273493	0.329961
P63261	Actin, cytoplasmic 2;Actin, cytoplasmic 2, N-terminally processed	ACTG1	blue	-0.0932209	0.224208	-0.241631	-0.429759	0.101399	0.434833
P67775;P67775-2	Serine/threonine-protein phosphatase 2A catalytic subunit alpha isoform	PPP2CA	blue	-0.252879	0.297406	-0.235581	-0.167356	-0.0800533	0.46439
P68104;Q5VTE0;P68104-2	Elongation factor 1-alpha 1;Putative elongation factor 1-alpha-like 3	EEF1A1;EEF1A1P5	blue	-0.0504805	0.00020866	-0.436613	-0.493874	0.33039	0.566276
P68133	Actin, alpha skeletal muscle	ACTA1	blue	-0.0187408	0.211956	-0.35634	-0.254473	0.0444131	0.345293
P68363;P68363-2;Q9H853	Tubulin alpha-1B chain	TUBA1B	blue	-0.063836	0.198804	-0.441375	-0.464658	0.328889	0.437558
P68366-2;P68366	Tubulin alpha-4A chain	TUBA4A	blue	-0.311396	0.359615	-0.318529	-0.0979934	0.0212228	0.446746
P68371;A6NNZ2	Tubulin beta-4B chain	TUBB4B	blue	-0.170256	0.125089	-0.553844	-0.32254	0.343454	0.494553
P68400;Q8NEV1;P68400-2	Casein kinase II subunit alpha;Casein kinase II subunit alpha 3	CSNK2A1;CSNK2A3	blue	0.019113	0.0423333	-0.357159	-0.0841584	-0.0398883	0.517015
P68402;P68402-3;P68402-2;P68402-4	Platelet-activating factor acetylhydrolase IB subunit beta	PAFAH1B2	blue	-0.116986	0.304814	-0.447246	0.012176	-0.00873542	0.39346
P78344-2;P78344	Eukaryotic translation initiation factor 4 gamma 2	EIF4G2	blue	-0.0220836	-0.13061	-0.185363	0.0427272	-0.361612	0.556815
P78371;P78371-2	T-complex protein 1 subunit beta	CCT2	blue	-0.218982	0.172182	-0.426322	-0.262834	0.0671988	0.547262
P78417;P78417-3;P78417-2	Glutathione S-transferase omega-1	GSTO1	blue	0.203685	0.121683	-0.139564	-0.232735	-0.185768	0.266813
P79483	HLA class II histocompatibility antigen, DR beta 3 chain	HLA-DRB3	blue	0.309908	-0.2335	-0.219191	-0.105826	-0.132805	0.500937
P80404	4-aminobutyrate aminotransferase, mitochondrial	ABAT	blue	-0.239132	0.23432	-0.239755	0.00942316	0.109252	0.19211
P80511	Protein S100-A12;Calcitermin	S100A12	blue	-0.06333	0.163566	-0.436729	-0.253474	0.15643	0.313635
P84095	Rho-related GTP-binding protein RhoG	RHOG	blue	-0.114462	0.169325	-0.384614	-0.188812	0.11647	0.473802
P84098	60S ribosomal protein L19	RPL19	blue	-0.378987	0.302391	-0.231222	-0.190098	0.127895	0.202488
P84103-2;P84103	Serine/arginine-rich splicing factor 3	SRSF3	blue	-0.213155	0.402899	-0.214807	-0.0852847	-0.106819	0.250228
Q00013;Q00013-3;Q00013-2	55 kDa erythrocyte membrane protein	MPP1	blue	-0.129623	0.137636	-0.328559	-0.312881	0.101954	0.474556
Q00325-2;Q00325	Phosphate carrier protein, mitochondrial	SLC25A3	blue	0.0224645	-0.0322111	-0.263551	-0.153468	-0.247805	0.670261
Q00577	Transcriptional activator protein Pur-alpha	PURA	blue	-0.204993	0.321373	-0.372953	-0.0919049	0.0843777	0.254106
Q00610-2;Q00610;P53675-2;P53675	Clathrin heavy chain 1	CLTC	blue	-0.073848	0.136021	-0.589225	-0.257658	0.255779	0.503249
Q00765;Q00765-2	Receptor expression-enhancing protein 5	REEP5	blue	0.0947858	0.145355	-0.325407	-0.144952	-0.0387645	0.536145
Q00796;Q00796-2	Sorbitol dehydrogenase	SORD	blue	-0.249375	0.290692	-0.244265	-0.000594778	-0.0433642	0.225924
Q00839;Q00839-2	Heterogeneous nuclear ribonucleoprotein U	HNRNPU	blue	-0.364246	0.613382	-0.312365	-0.0750344	0.0275145	0.431963
Q01628;P13164;C9JQL5	Interferon-induced transmembrane protein 3	IFITM3	blue	-0.15625	0.122853	-0.415775	-0.258746	0.297783	0.458833
Q01629	Interferon-induced transmembrane protein 2	IFITM2	blue	-0.185618	0.28486	-0.240054	-0.0846397	-0.142571	0.297078
Q01650;Q9UM01;Q92536	Large neutral amino acids transporter small subunit 1	SLC7A5	blue	0.05012	-0.0163972	-0.301026	-0.192506	-0.127231	0.675075
Q01813;Q01813-2	ATP-dependent 6-phosphofructokinase, platelet type	PFKP	blue	-0.0252884	0.0624393	-0.356064	-0.246428	0.0154561	0.582259
Q01814-8;Q01814;Q01814-6;Q01814-5;Q01814-7;Q01814-2;Q01814-4;Q01814-3	Plasma membrane calcium-transporting ATPase 2	ATP2B2	blue	0.105549	0.0718071	-0.453089	-0.370611	0.244006	0.593491
Q01974	Tyrosine-protein kinase transmembrane receptor ROR2	ROR2	blue	0.0367485	0.0251176	-0.304318	-0.236052	0.0593953	0.470084
Q02094;Q02094-2	Ammonium transporter Rh type A	RHAG	blue	-0.0428061	0.060869	-0.331264	-0.268526	-0.0916266	0.48118
Q02252-2;Q02252	Methylmalonate-semialdehyde dehydrogenase [acylating], mitochondrial	ALDH6A1	blue	-0.105777	0.0795981	-0.11606	-0.0190166	-0.071774	0.373686
Q02543	60S ribosomal protein L18a	RPL18A	blue	-0.046727	0.120162	-0.345097	-0.172928	0.126866	0.486619
Q02750-2;Q02750	Dual specificity mitogen-activated protein kinase kinase 1	MAP2K1	blue	-0.209736	0.164701	-0.169866	0.00810837	0.00717102	0.165735
Q02790	Peptidyl-prolyl cis-trans isomerase FKBP4;Peptidyl-prolyl cis-trans isomerase FKBP4, N-terminally processed	FKBP4	blue	-0.0609154	0.00296452	-0.350238	-0.127319	-0.0764035	0.50208
Q02878	60S ribosomal protein L6	RPL6	blue	-0.215266	0.259507	-0.3871	-0.122893	-0.0184414	0.506544
Q02952-3;Q02952-2;Q02952	A-kinase anchor protein 12	AKAP12	blue	0.243624	-0.0363975	-0.0550259	-0.0324268	-0.248212	0.440073
Q04323;Q04323-2	UBX domain-containing protein 1	UBXN1	blue	-0.10878	0.131301	-0.236176	-0.0655866	-0.160486	0.28364
Q04941	Proteolipid protein 2	PLP2	blue	-0.319622	0.149853	-0.245482	-0.206344	0.0939917	0.397542
Q07020;Q07020-2	60S ribosomal protein L18	RPL18	blue	-0.320262	0.313072	-0.191466	-0.0809646	0.000418791	0.191089
Q07065	Cytoskeleton-associated protein 4	CKAP4	blue	-0.179885	0.101297	-0.182762	-0.102646	-0.246605	0.453922
Q07866-8;Q07866-2;Q07866-3;Q07866;Q07866-7;Q07866-5;Q07866-10;Q07866-6;Q07866-4;Q07866-9;Q9H0B6-2;Q9H0B6;Q9NSK0-4;Q9NSK0;Q9NSK0-3	Kinesin light chain 1	KLC1	blue	0.0122459	-0.0439296	-0.208983	-0.213814	-0.369295	0.645145
Q07955;Q07955-3;Q07955-2	Serine/arginine-rich splicing factor 1	SRSF1	blue	-0.157178	0.224899	-0.277886	-0.263951	0.0700704	0.518994
Q07960	Rho GTPase-activating protein 1	ARHGAP1	blue	-0.108687	0.108627	-0.453566	-0.137168	-0.118216	0.582243
Q08170	Serine/arginine-rich splicing factor 4	SRSF4	blue	-0.291739	0.215895	-0.227892	-0.193684	-0.0800214	0.512514
Q08209-2;Q08209;Q08209-3;Q08209-5;P16298-2;P16298-3;P16298;P16298-4;Q08209-4	Serine/threonine-protein phosphatase 2B catalytic subunit alpha isoform;Serine/threonine-protein phosphatase 2B catalytic subunit beta isoform	PPP3CA;PPP3CB	blue	-0.189034	0.207448	-0.333885	0.0195846	-0.212413	0.498942
Q08211	ATP-dependent RNA helicase A	DHX9	blue	-0.250773	0.254751	-0.281628	-0.106448	0.110322	0.295408
Q08257;Q08257-3;Q08257-2	Quinone oxidoreductase	CRYZ	blue	0.0245316	0.06948	-0.303328	-0.0931828	-0.0211631	0.490778
Q08357	Sodium-dependent phosphate transporter 2	SLC20A2	blue	-0.123127	0.0482395	-0.461489	-0.365605	0.307281	0.561335
Q08431;Q08431-4;Q08431-3	Lactadherin;Lactadherin short form;Medin	MFGE8	blue	0.0386304	-0.0545665	-0.631469	-0.161523	0.292741	0.480475
Q08495;Q08495-2;Q08495-3;Q08495-4	Dematin	DMTN	blue	-0.0894637	0.0187364	-0.153444	-0.153496	-0.206513	0.521799
Q08722-2;Q08722-3;Q08722-4;Q08722	Leukocyte surface antigen CD47	CD47	blue	-0.226765	0.0561819	-0.321398	-0.36245	0.0420193	0.556027
Q08945	FACT complex subunit SSRP1	SSRP1	blue	-0.191272	0.178848	-0.227411	-0.182205	-0.24308	0.516338
Q09666;Q09666-2	Neuroblast differentiation-associated protein AHNAK	AHNAK	blue	0.124673	0.192886	-0.348492	-0.114906	-0.127089	0.495953
Q10567-4;Q10567-3;Q10567-2;Q10567	AP-1 complex subunit beta-1	AP1B1	blue	-0.236927	0.190045	-0.337241	-0.236007	0.0203597	0.467916
Q10588;Q10588-2	ADP-ribosyl cyclase/cyclic ADP-ribose hydrolase 2	BST1	blue	0.0175223	0.0796038	-0.385422	-0.141656	-0.104243	0.601525
Q10589-2;Q10589	Bone marrow stromal antigen 2	BST2	blue	0.0879869	-0.0980761	-0.123292	0.0519328	-0.22358	0.405448
Q12846;Q12846-2	Syntaxin-4	STX4	blue	0.0123748	0.0185116	-0.301253	-0.142249	-0.274563	0.645617
Q12913;Q12913-2	Receptor-type tyrosine-protein phosphatase eta	PTPRJ	blue	0.0771189	0.00872478	-0.359714	-0.269808	0.105753	0.656324
Q12979-4;Q12979-2;Q12979;Q12979-3;P11274-2;P11274	Active breakpoint cluster region-related protein	ABR	blue	-0.0656389	0.00541085	-0.252245	0.00696079	-0.315832	0.661796
Q13099;Q13099-2;Q13099-3	Intraflagellar transport protein 88 homolog	IFT88	blue	-0.214115	0.0841387	-0.397202	-0.320352	0.272172	0.571873
Q13103	Secreted phosphoprotein 24	SPP2	blue	0.145308	0.0220217	-0.430948	-0.202977	0.277802	0.411201
Q13126-4;Q13126;Q13126-3;Q13126-2;Q13126-7;Q13126-6;Q13126-5	S-methyl-5-thioadenosine phosphorylase	MTAP	blue	0.128028	0.136063	-0.107123	-0.0734845	-0.110739	0.320613
Q13151	Heterogeneous nuclear ribonucleoprotein A0	HNRNPA0	blue	-0.263049	0.311813	-0.202104	-0.0972299	-0.117475	0.322642
Q13155;Q13155-2	Aminoacyl tRNA synthase complex-interacting multifunctional protein 2	AIMP2	blue	-0.184494	0.263073	0.00456657	-0.00557113	-0.144699	0.25301
Q13162	Peroxiredoxin-4	PRDX4	blue	-0.375258	0.26823	-0.320491	0.0485572	0.114623	0.251625
Q13200;Q13200-3	26S proteasome non-ATPase regulatory subunit 2	PSMD2	blue	-0.0728924	0.192321	-0.365518	-0.248754	0.0132104	0.462924
Q13243;Q13243-3;Q13243-2	Serine/arginine-rich splicing factor 5	SRSF5	blue	-0.239126	0.241919	-0.23262	0.110338	-0.111913	0.346773
Q13308-4;Q13308;Q13308-6;Q13308-2;Q13308-5;Q13308-3	Inactive tyrosine-protein kinase 7	PTK7	blue	0.229097	-0.156025	0.00310004	-0.205633	-0.115147	0.475869
Q13336-2;Q13336	Urea transporter 1	SLC14A1	blue	-0.19029	-0.0134189	-0.224847	-0.163398	-0.10162	0.401967
Q13347	Eukaryotic translation initiation factor 3 subunit I	EIF3I	blue	-0.0195233	0.00607357	-0.263175	0.0354036	-0.0796965	0.181892
Q13362-4;Q13362-2;Q13362-3;Q14738-3;Q13362;Q13362-5;Q14738-2;Q14738	Serine/threonine-protein phosphatase 2A 56 kDa regulatory subunit gamma isoform;Serine/threonine-protein phosphatase 2A 56 kDa regulatory subunit delta isoform	PPP2R5C;PPP2R5D	blue	-0.0339592	0.057321	-0.346841	-0.203769	0.27557	0.125682
Q13418;Q13418-3;Q13418-2	Integrin-linked protein kinase	ILK	blue	0.112688	-0.152039	-0.273157	-0.123063	-0.293529	0.438122
Q13491-4;Q13491-3;Q13491;Q13491-2	Neuronal membrane glycoprotein M6-b	GPM6B	blue	0.137278	0.0584305	-0.306082	-0.130429	0.0542212	0.511947
Q13509;Q13509-2	Tubulin beta-3 chain	TUBB3	blue	-0.032833	0.176122	-0.401329	-0.203637	0.244024	0.389037
Q13526	Peptidyl-prolyl cis-trans isomerase NIMA-interacting 1	PIN1	blue	-0.141507	0.0545549	-0.17994	-0.0378994	-0.119415	0.475488
Q13561;Q13561-3;Q13561-2	Dynactin subunit 2	DCTN2	blue	-0.0848022	0.139849	-0.361843	0.0414203	-0.330115	0.570121
Q13618;Q13618-2;Q13618-3	Cullin-3	CUL3	blue	-0.208651	0.196882	-0.346902	-0.128313	0.309929	0.218709
Q13630	GDP-L-fucose synthase	TSTA3	blue	-0.124882	0.0655865	-0.29936	-0.222724	-0.122153	0.267565
Q13636;Q9UL26	Ras-related protein Rab-31	RAB31	blue	0.16318	-0.0904945	-0.313945	-0.10878	-0.137654	0.452945
Q13642-1;Q13642-5;Q13642-4;Q13642;Q13642-3	Four and a half LIM domains protein 1	FHL1	blue	-0.452759	0.416353	-0.196385	-0.024515	-0.161394	0.141747
Q13938-4;Q13938;Q13938-3	Calcyphosin	CAPS	blue	-0.138517	0.19096	-0.278763	-0.208913	-0.166873	0.650183
Q14108;Q14108-2	Lysosome membrane protein 2	SCARB2	blue	-0.0103271	0.249404	-0.259701	-0.177239	-0.045056	0.530185
Q14156-2;Q14156;Q14156-3;Q9Y2G0-3;Q9Y2G0	Protein EFR3 homolog A	EFR3A	blue	-0.314871	0.119553	-0.165689	-0.0323945	-0.0889183	0.441153
Q14166	Tubulin--tyrosine ligase-like protein 12	TTLL12	blue	-0.0952299	-0.00286247	-0.180964	-0.0818434	-0.0180096	0.224742
Q14203-3;Q14203-4;Q14203-6;Q14203;Q14203-5;Q14203-2	Dynactin subunit 1	DCTN1	blue	-0.171825	0.224592	-0.415822	-0.0448214	-0.12912	0.529959
Q14204	Cytoplasmic dynein 1 heavy chain 1	DYNC1H1	blue	-0.0236019	0.109152	-0.41179	-0.378191	0.268936	0.560774
Q14240;Q14240-2	Eukaryotic initiation factor 4A-II;Eukaryotic initiation factor 4A-II, N-terminally processed	EIF4A2	blue	-0.0720398	0.151593	-0.307192	-0.169497	-0.161139	0.40378
Q14254	Flotillin-2	FLOT2	blue	-0.142895	0.0978986	-0.457662	-0.385035	0.281756	0.553638
Q14344;Q14344-2	Guanine nucleotide-binding protein subunit alpha-13	GNA13	blue	0.00241806	0.0497422	-0.471925	-0.366153	0.249413	0.63033
Q14498-3;Q14498-2;Q14498	RNA-binding protein 39	RBM39	blue	-0.192427	0.026433	-0.180757	-0.134205	-0.204371	0.555594
Q14571;Q14571-2	Inositol 1,4,5-trisphosphate receptor type 2	ITPR2	blue	0.0991357	0.101196	-0.592463	0.0535359	0.174935	0.236838
Q14697;Q14697-2	Neutral alpha-glucosidase AB	GANAB	blue	-0.0554633	0.118243	-0.606962	0.0872533	0.0539793	0.351105
Q14699	Raftlin	RFTN1	blue	0.233868	-0.159078	-0.271919	-0.193924	0.0273926	0.505421
Q14764	Major vault protein	MVP	blue	0.155936	-0.0363303	-0.289393	-0.233406	0.000916058	0.434522
Q14839;Q14839-2	Chromodomain-helicase-DNA-binding protein 4	CHD4	blue	-0.103465	0.0134781	-0.105031	-0.0431418	-0.14258	0.488035
Q14847-2;Q14847;Q14847-3	LIM and SH3 domain protein 1	LASP1	blue	0.129462	-0.207248	-0.252362	-0.0755552	-0.302499	0.563871
Q14974;Q14974-2	Importin subunit beta-1	KPNB1	blue	-0.129731	0.252663	-0.480089	-0.257402	0.176288	0.487256
Q14CZ8;Q14CZ8-2	Hepatocyte cell adhesion molecule	HEPACAM	blue	0.0666874	0.0470003	-0.209503	-0.0237973	-0.237284	0.387548
Q15008;Q15008-4;Q15008-3;Q15008-2	26S proteasome non-ATPase regulatory subunit 6	PSMD6	blue	-0.145178	0.159259	-0.338797	-0.169091	-0.0896838	0.602486
Q15019;Q15019-3;Q15019-2	Septin-2	SEPT2	blue	-0.165055	0.240789	-0.351352	-0.134363	-0.0640037	0.538313
Q15046;Q15046-2	Lysine--tRNA ligase	KARS	blue	-0.13344	0.13168	-0.25899	0.010938	-0.116982	0.333278
Q15102	Platelet-activating factor acetylhydrolase IB subunit gamma	PAFAH1B3	blue	-0.0469894	0.1884	-0.275395	-0.157962	-0.0729532	0.393502
Q15181	Inorganic pyrophosphatase	PPA1	blue	-0.0659078	0.238784	-0.387961	-0.0656046	-0.0188048	0.501832
Q15185-4;Q15185;Q15185-3;Q15185-2	Prostaglandin E synthase 3	PTGES3	blue	0.00350351	0.209414	-0.446528	-0.051284	0.0589233	0.550619
Q15257-2;Q15257;Q15257-3;Q15257-4	Serine/threonine-protein phosphatase 2A activator	PPP2R4	blue	-0.0858558	0.148411	-0.154666	-0.209173	-0.155782	0.311459
Q15286	Ras-related protein Rab-35	RAB35	blue	-0.0147008	0.0108271	-0.480362	-0.353073	0.2015	0.645045
Q15363	Transmembrane emp24 domain-containing protein 2	TMED2	blue	-0.0602534	0.134861	-0.19838	-0.157699	-0.217452	0.577551
Q15365;P57721-2;P57721-3;P57721-5;P57721-4;P57721;P57723-2;P57723	Poly(rC)-binding protein 1	PCBP1	blue	-0.0831964	0.117431	-0.328972	-0.225745	-0.0449933	0.60092
Q15366-7;Q15366-8;Q15366-4;Q15366-5;Q15366-6;Q15366-3;Q15366;Q15366-2	Poly(rC)-binding protein 2	PCBP2	blue	-0.320998	0.217233	-0.298124	-0.267012	0.0811826	0.544428
Q15369-2;Q15369	Transcription elongation factor B polypeptide 1	TCEB1	blue	0.0145987	0.208855	-0.484885	-0.0201433	0.00486693	0.38773
Q15404;Q15404-2	Ras suppressor protein 1	RSU1	blue	0.128348	0.018175	-0.204339	-0.164802	0.0572618	0.384003
Q15435;Q15435-3;Q15435-2;Q15435-5;Q15435-4	Protein phosphatase 1 regulatory subunit 7	PPP1R7	blue	0.0115733	0.0917919	-0.204082	-0.18043	-0.015079	0.434878
Q15599;Q15599-3;Q15599-2	Na(+)/H(+) exchange regulatory cofactor NHE-RF2	SLC9A3R2	blue	0.0832634	0.0475143	-0.197452	-0.130723	-0.191726	0.535454
Q15691	Microtubule-associated protein RP/EB family member 1	MAPRE1	blue	0.0949409	0.081956	-0.189567	-0.098077	-0.0490711	0.37715
Q15833-2;Q15833;Q15833-3	Syntaxin-binding protein 2	STXBP2	blue	-0.0612831	0.02081	-0.310123	-0.228961	-0.00263803	0.470882
Q15907;P62491-2;Q15907-2;P62491;P57735	Ras-related protein Rab-11B;Ras-related protein Rab-11A	RAB11B;RAB11A	blue	-0.00601125	0.0984162	-0.617887	-0.169748	0.259798	0.558594
Q16181-2;Q16181	Septin-7	SEPT7	blue	-0.142367	0.311699	-0.266403	-0.158581	-0.0981493	0.561167
Q16401;Q16401-2	26S proteasome non-ATPase regulatory subunit 5	PSMD5	blue	0.0279967	0.0556768	-0.324319	-0.103741	-0.0195274	0.20057
Q16563-2;Q16563	Synaptophysin-like protein 1	SYPL1	blue	-0.260011	0.243505	-0.330105	-0.144329	-0.036452	0.503026
Q16570;Q16570-2	Atypical chemokine receptor 1	ACKR1	blue	0.00917259	-0.0487139	-0.238274	-0.0877194	-0.119469	0.248995
Q16581	C3a anaphylatoxin chemotactic receptor	C3AR1	blue	-0.00886096	-0.028711	-0.0895812	0.0281189	-0.393037	0.5369
Q16625-4;Q16625;Q16625-2;Q16625-3;Q16625-5	Occludin	OCLN	blue	-0.247582	0.148487	-0.208388	-0.137622	-0.05501	0.391667
Q16629-3;Q16629-2;Q16629-4;Q16629	Serine/arginine-rich splicing factor 7	SRSF7	blue	-0.239555	0.177511	-0.406519	-0.280836	0.273997	0.530158
Q16643;Q16643-3;Q16643-2	Drebrin	DBN1	blue	0.0789397	-0.0501448	-0.188073	-0.0844826	-0.300895	0.692727
Q16718-2;Q16718	NADH dehydrogenase [ubiquinone] 1 alpha subcomplex subunit 5	NDUFA5	blue	-0.0655595	0.0276979	-0.154549	-0.0460275	-0.282604	0.543431
Q16720-5;Q16720-6;Q16720-2;Q16720-3;Q16720-7;Q16720;Q16720-8;Q16720-4	Plasma membrane calcium-transporting ATPase 3	ATP2B3	blue	-0.0798171	0.0208828	-0.483198	-0.392479	0.380743	0.549758
Q16775;Q16775-2;Q16775-3	Hydroxyacylglutathione hydrolase, mitochondrial	HAGH	blue	-0.118233	0.107582	-0.0441865	-0.226267	-0.103401	0.167235
Q16881-4;Q16881-3;Q16881;Q16881-5;Q16881-2;Q16881-6;Q16881-7	Thioredoxin reductase 1, cytoplasmic	TXNRD1	blue	0.124014	0.0552851	-0.189465	-0.0324074	-0.188643	0.347511
Q16891-2;Q16891;Q16891-3;Q16891-4	MICOS complex subunit MIC60	IMMT	blue	-0.101842	0.0287565	-0.303363	-0.119268	-0.336068	0.805906
Q30154	HLA class II histocompatibility antigen, DR beta 5 chain	HLA-DRB5	blue	-0.00392637	0.00746924	-0.407877	-0.278069	0.0979436	0.603639
Q3LXA3;Q3LXA3-2	Bifunctional ATP-dependent dihydroxyacetone kinase/FAD-AMP lyase (cyclizing);ATP-dependent dihydroxyacetone kinase;FAD-AMP lyase (cyclizing)	DAK	blue	-0.121531	0.172397	-0.203682	-0.0132882	-0.161901	0.274156
Q3SXY8;Q3SXY8-3;Q3SXY8-2	ADP-ribosylation factor-like protein 13B	ARL13B	blue	-0.161234	0.0245649	-0.41275	-0.276826	0.366344	0.464615
Q3SYG4-4;Q3SYG4;Q3SYG4-2;Q3SYG4-7;Q3SYG4-3;Q3SYG4-6;Q3SYG4-5	Protein PTHB1	BBS9	blue	-0.134518	0.145044	-0.282449	-0.208608	-0.076039	0.631615
Q4KMQ2-3;Q4KMQ2;Q4KMQ2-2;Q4KMQ2-4	Anoctamin-6	ANO6	blue	0.0435715	0.055304	-0.346204	-0.262967	-0.057349	0.609337
Q504Y0-4;Q504Y0;Q504Y0-3;Q504Y0-5;Q504Y0-2	Zinc transporter ZIP12	SLC39A12	blue	-0.165873	0.0577094	-0.334091	-0.465709	0.363428	0.462566
Q53H76-4;Q53H76-2;Q53H76-3;Q53H76	Phospholipase A1 member A	PLA1A	blue	-0.228495	0.0688831	-0.185692	0.118394	-0.193713	0.327666
Q53TN4-3;Q53TN4	Cytochrome b reductase 1	CYBRD1	blue	0.0447602	-0.0947669	-0.264867	-0.127547	-0.175489	0.597512
Q58FF8	Putative heat shock protein HSP 90-beta 2	HSP90AB2P	blue	0.148801	0.0941068	-0.455954	-0.21913	0.0319156	0.560195
Q5IJ48-3;Q5IJ48;Q5IJ48-2	Protein crumbs homolog 2	CRB2	blue	-0.092819	0.0675498	-0.33939	-0.248185	0.11379	0.622837
Q5KU26	Collectin-12	COLEC12	blue	0.282336	-0.0848306	-0.161874	-0.200891	0.0277414	0.326287
Q5QJ74	Tubulin-specific chaperone cofactor E-like protein	TBCEL	blue	-0.00786559	0.00926048	-0.163012	-0.0357753	-0.0761405	0.149396
Q5T4S7-3;Q5T4S7-4;Q5T4S7;Q5T4S7-2;Q5T4S7-5;Q5T4S7-6	E3 ubiquitin-protein ligase UBR4	UBR4	blue	-0.0757165	0.0183888	-0.200072	-0.137086	-0.11245	0.491912
Q5TDH0-3;Q5TDH0;Q5TDH0-2	Protein DDI1 homolog 2	DDI2	blue	-0.188328	0.17184	-0.175466	-0.0616553	-0.0571704	0.230133
Q5TZA2-2;Q5TZA2	Rootletin	CROCC	blue	-0.178651	0.0815573	-0.215851	-0.330337	0.26338	0.441145
Q5VVQ6;Q5VVQ6-2	Ubiquitin thioesterase OTU1	YOD1	blue	-0.208962	0.158133	-0.19331	-0.152499	-0.0511752	0.219007
Q5VW32;Q5VW32-2	BRO1 domain-containing protein BROX	BROX	blue	-0.175774	0.0987784	-0.213569	-0.0669741	-0.124356	0.489009
Q5XPI4;Q5XPI4-2	E3 ubiquitin-protein ligase RNF123	RNF123	blue	-0.0775072	0.0365548	-0.193697	-0.128769	-0.118345	0.42199
Q5ZPR3-3;Q5ZPR3-4;Q5ZPR3;Q5ZPR3-2	CD276 antigen	CD276	blue	0.182913	-0.23259	-0.122704	-0.0396265	-0.355993	0.561028
Q658P3-3;Q658P3;Q658P3-2;Q658P3-4	Metalloreductase STEAP3	STEAP3	blue	0.00591759	0.0349013	-0.280617	-0.16034	-0.245433	0.652931
Q6IAA8	Ragulator complex protein LAMTOR1	LAMTOR1	blue	0.12338	-0.165339	-0.294698	0.00435321	-0.227765	0.484454
Q6IBS0;Q9NR96-4	Twinfilin-2	TWF2	blue	0.134693	-0.0472567	-0.340258	-0.0333202	-0.239169	0.532
Q6ICL3-3;Q6ICL3;Q6ICL3-4;Q6ICL3-6;Q6ICL3-2;Q6ICL3-5	Transport and Golgi organization protein 2 homolog	TANGO2	blue	-0.164406	0.170623	-0.315229	-0.102888	0.0635401	0.246825
Q6NUK1-2;Q6NUK1	Calcium-binding mitochondrial carrier protein SCaMC-1	SLC25A24	blue	0.0262788	-0.147004	-0.250475	0.0535711	-0.249866	0.345939
Q6P2I3	Fumarylacetoacetate hydrolase domain-containing protein 2B	FAHD2B	blue	-0.186666	0.245709	-0.164948	-0.113789	-0.0980103	0.422681
Q6UX06	Olfactomedin-4	OLFM4	blue	-0.23009	0.10789	-0.198127	-0.0249854	-0.2656	0.328069
Q6X4U4;Q6X4U4-2	Sclerostin domain-containing protein 1	SOSTDC1	blue	-0.237174	-0.0180198	-0.222499	-0.0657747	0.0846411	0.293792
Q6XQN6-3;Q6XQN6;Q6XQN6-2	Nicotinate phosphoribosyltransferase	NAPRT	blue	-0.186503	0.0727815	-0.198397	-0.15483	0.0132936	0.189933
Q6ZUX7	Lipoma HMGIC fusion partner-like 2 protein	LHFPL2	blue	0.018386	-0.00748385	-0.236875	-0.183835	-0.160108	0.569143
Q6ZVM7-5;Q6ZVM7;Q6ZVM7-3;Q6ZVM7-2	TOM1-like protein 2	TOM1L2	blue	-0.135856	-0.0197093	-0.180277	-0.0451191	-0.263179	0.60865
Q7KZF4	Staphylococcal nuclease domain-containing protein 1	SND1	blue	-0.151334	0.126379	-0.0710288	0.050596	-0.215003	0.317331
Q7L2H7;Q7L2H7-2	Eukaryotic translation initiation factor 3 subunit M	EIF3M	blue	-0.046027	0.057467	-0.295072	0.019597	-0.180669	0.420339
Q7L576;Q7L576-2;Q7L576-3	Cytoplasmic FMR1-interacting protein 1	CYFIP1	blue	0.0644483	0.0810748	-0.479407	-0.303299	0.15299	0.519996
Q7L5N1	COP9 signalosome complex subunit 6	COPS6	blue	-0.145944	0.148169	-0.32306	0.0144682	-0.179736	0.446084
Q7L5N7;Q7L5N7-2	Lysophosphatidylcholine acyltransferase 2	LPCAT2	blue	-0.133365	0.0142193	-0.0761711	-0.135246	-0.229223	0.569777
Q9H8S9;Q7L9L4;Q7L9L4-2;Q9H8S9-2	MOB kinase activator 1A;MOB kinase activator 1B	MOB1A;MOB1B	blue	-0.0172087	0.0867464	-0.350523	-0.0936726	-0.0489945	0.481739
Q7Z406;Q7Z406-6;Q7Z406-2;Q7Z406-5;Q7Z406-4	Myosin-14	MYH14	blue	-0.149165	0.133412	-0.166482	-0.0935009	-0.151281	0.353108
Q7Z4L5;Q7Z4L5-2	Tetratricopeptide repeat protein 21B	TTC21B	blue	-0.071929	0.0298217	-0.455564	-0.367832	0.280893	0.576765
Q7Z6Z7-2;Q7Z6Z7-3;Q7Z6Z7	E3 ubiquitin-protein ligase HUWE1	HUWE1	blue	0.0884183	-0.10167	-0.230102	0.148902	-0.196783	0.454386
Q86UX7;Q86UX7-2;Q9BQL6-3	Fermitin family homolog 3	FERMT3	blue	0.0681501	-0.0103463	-0.418992	-0.343027	0.167083	0.55981
Q86VP6;Q86VP6-2;Q86VP6-3	Cullin-associated NEDD8-dissociated protein 1	CAND1	blue	-0.0387303	0.182448	-0.489235	-0.272042	0.285968	0.449605
Q86VQ0	Lebercilin	LCA5	blue	-0.0518358	0.0471936	-0.358785	-0.0352367	0.0564583	0.494952
Q86WT1	Tetratricopeptide repeat protein 30A	TTC30A	blue	-0.208473	0.0932833	-0.374198	-0.259828	0.188262	0.55805
Q86X55;Q86X55-1;Q86X55-2	Histone-arginine methyltransferase CARM1	CARM1	blue	0.0277634	-0.0131114	-0.335368	-0.120231	-0.102841	0.370344
Q86XR7-2;Q9Y3B3-2;Q9Y3B3	Transmembrane emp24 domain-containing protein 7	TMED7	blue	-0.0207581	0.217955	-0.149409	-0.0155232	-0.242774	0.457034
Q86YL7-5;Q86YL7-6;Q86YL7;Q86YL7-4;Q86YL7-3	Podoplanin	PDPN	blue	0.152893	-0.277233	-0.188769	0.0529607	-0.0712805	0.37491
Q8IX19	Mast cell-expressed membrane protein 1	MCEMP1	blue	0.0262176	0.0414372	-0.213169	0.00104315	-0.268023	0.442511
Q8IXJ6-2;Q8IXJ6-3;Q8IXJ6;Q8IXJ6-4;Q8IXJ6-5	NAD-dependent protein deacetylase sirtuin-2	SIRT2	blue	-0.315247	0.343839	-0.128403	-0.172899	-0.00933889	0.300758
Q8IY31-4;Q8IY31;Q8IY31-2;Q8IY31-3	Intraflagellar transport protein 20 homolog	IFT20	blue	-0.0589694	0.0245247	-0.412382	-0.330448	0.265229	0.616566
Q8IYT4-2;Q8IYT4	Katanin p60 ATPase-containing subunit A-like 2	KATNAL2	blue	-0.148095	0.16776	-0.427796	-0.172332	0.0644503	0.360751
Q8IZP0-10;Q8IZP0-8;Q8IZP0-7;Q8IZP0-2;Q8IZP0-4;Q8IZP0-3;Q8IZP0-5;Q8IZP0-6;Q8IZP0-9;Q8IZP0-12;Q8IZP0;Q8IZP0-11	Abl interactor 1	ABI1	blue	-0.0126447	0.127611	-0.243073	-0.186631	-0.181954	0.532156
Q8N1I0;Q8N1I0-2;Q8N1I0-3	Dedicator of cytokinesis protein 4	DOCK4	blue	-0.177856	0.150609	-0.147069	0.0234905	-0.0547563	0.192195
Q8N3R9;Q8N3R9-2;P08908	MAGUK p55 subfamily member 5	MPP5	blue	-0.143622	0.145508	-0.334684	-0.303885	0.276663	0.578631
Q8N423-4;Q8N423-2;Q8N423;Q8N423-3	Leukocyte immunoglobulin-like receptor subfamily B member 2	LILRB2	blue	0.0349229	-0.125296	-0.224831	0.039379	-0.227509	0.370937
Q8N4P2	Tetratricopeptide repeat protein 30B	TTC30B	blue	-0.118589	0.043895	-0.230568	-0.14826	-0.102822	0.59092
Q8N5K1	CDGSH iron-sulfur domain-containing protein 2	CISD2	blue	-0.118285	0.022301	-0.199001	-0.127213	-0.132569	0.439251
Q8NCM8;Q8NCM8-2;Q8NCM8-3	Cytoplasmic dynein 2 heavy chain 1	DYNC2H1	blue	-0.191736	0.107935	-0.385779	-0.383458	0.265293	0.562245
Q8NEG2;Q8NEG2-2	Uncharacterized protein C7orf57	C7orf57	blue	0.00560483	-0.0624719	-0.174058	-0.112602	-0.295843	0.568246
Q8NEZ3;Q8NEZ3-2	WD repeat-containing protein 19	WDR19	blue	-0.091239	0.059387	-0.3643	-0.290033	0.134421	0.631482
Q8NI35;Q8NI35-3;Q8NI35-4;Q8NI35-2;Q8NI35-5	InaD-like protein	INADL	blue	-0.182855	0.0419231	-0.184522	-0.0401482	-0.150169	0.347907
Q8TAM2-4;Q8TAM2-3;Q8TAM2;Q8TAM2-2	Tetratricopeptide repeat protein 8	TTC8	blue	-0.0775078	-0.00131209	-0.228753	-0.039169	-0.332549	0.518831
Q8TAM6;Q8TAM6-2	Ermin	ERMN	blue	-0.0117762	-0.0962353	-0.221399	-0.00134069	-0.323747	0.661967
Q8TAT2	Fibroblast growth factor-binding protein 3	FGFBP3	blue	0.135876	-0.215944	-0.195853	0.194703	-0.239775	0.308972
Q8TB73	Protein NDNF	NDNF	blue	-0.194754	0.0986969	-0.156677	0.0232467	0.0466245	0.180775
Q8TBF2-4;Q8TBF2-2;Q8TBF2-6;Q8TBF2;Q8TBF2-7;Q8TBF2-3	Prostamide/prostaglandin F synthase	FAM213B	blue	-0.0478639	-0.00209798	-0.196722	-0.0441835	0.0079466	0.231064
Q8TCC7-5;Q8TCC7-4;Q8TCC7;Q8TCC7-2;REV__P98194-2;REV__P98194-4;REV__P98194;REV__P98194-3;REV__P98194-5;REV__P98194-8;REV__P98194-9;REV__P98194-6;REV__P98194-7	Solute carrier family 22 member 8	SLC22A8	blue	-0.19191	0.190455	-0.0476093	0.123566	-0.121969	0.33145
Q8TCX1;Q8TCX1-3;Q8TCX1-2;Q8TCX1-5;Q8TCX1-4	Cytoplasmic dynein 2 light intermediate chain 1	DYNC2LI1	blue	-0.136337	0.0129013	-0.250301	-0.138763	-0.0794239	0.55705
Q8TD20	Solute carrier family 2, facilitated glucose transporter member 12	SLC2A12	blue	0.0833321	-0.18835	-0.142361	-0.000517563	-0.188884	0.427171
Q8TD55;Q8TD55-2	Pleckstrin homology domain-containing family O member 2	PLEKHO2	blue	-0.012629	0.0872091	-0.199338	-0.139648	0.0195182	0.435177
Q8TDR0-2;Q8TDR0	TRAF3-interacting protein 1	TRAF3IP1	blue	-0.11227	0.0143183	-0.39685	-0.363219	0.279574	0.58026
Q8TDW0	Volume-regulated anion channel subunit LRRC8C	LRRC8C	blue	0.223948	-0.265394	-0.164756	0.0786868	-0.27787	0.334981
Q8TF09	Dynein light chain roadblock-type 2	DYNLRB2	blue	-0.237522	0.111533	-0.139472	0.0200298	-0.213326	0.399245
Q8TF71	Monocarboxylate transporter 10	SLC16A10	blue	-0.0169329	0.00466347	-0.371759	-0.245427	0.159531	0.596948
Q8WUM4;Q8WUM4-2;Q8WUM4-3	Programmed cell death 6-interacting protein	PDCD6IP	blue	-0.118689	0.0789171	-0.644798	-0.207692	0.39112	0.429799
Q8WUW1;Q8WUW1-2	Protein BRICK1	BRK1	blue	0.116374	-0.136152	-0.234989	-0.0645066	-0.219547	0.653668
Q8WVS4	WD repeat-containing protein 60	WDR60	blue	-0.140183	0.0252108	-0.311298	-0.0942333	-0.0225909	0.506172
Q8WW22-3;Q8WW22;Q8WW22-2	DnaJ homolog subfamily A member 4	DNAJA4	blue	-0.0819013	-0.0122051	-0.24551	-0.0222166	-0.114354	0.384737
Q8WWI5-3;Q8WWI5-2;Q8WWI5	Choline transporter-like protein 1	SLC44A1	blue	-0.122109	0.150054	-0.306298	-0.179392	-0.0302075	0.641199
Q8WXA9-2;Q8WXA9	Splicing regulatory glutamine/lysine-rich protein 1	SREK1	blue	-0.169636	0.0355818	-0.115511	0.0613156	-0.197722	0.328532
Q8WYA0;Q8WYA0-3;Q8WYA0-4	Intraflagellar transport protein 81 homolog	IFT81	blue	-0.105854	0.0841377	-0.447009	-0.378492	0.276553	0.610748
Q8WYR4;Q8WYR4-2	Radial spoke head 1 homolog	RSPH1	blue	-0.328027	0.100871	-0.115222	0.0553272	-0.231773	0.344148
Q92499-3;Q92499;Q92499-2	ATP-dependent RNA helicase DDX1	DDX1	blue	-0.168797	0.357473	-0.35137	-0.0401477	-0.014602	0.481664
Q92522	Histone H1x	H1FX	blue	-0.296001	0.326851	-0.206113	-0.0621771	0.176705	0.101685
Q92530	Proteasome inhibitor PI31 subunit	PSMF1	blue	0.0730314	0.0243491	-0.377521	-0.0781058	-0.15081	0.279563
Q92542-2;Q92542	Nicastrin	NCSTN	blue	-0.0121295	0.0905683	-0.395361	-0.14869	-0.145053	0.639489
Q92599-2;Q92599-4;Q92599;Q92599-3	Septin-8	SEPT8	blue	-0.252685	0.365035	-0.25791	-0.0114147	-0.0455819	0.416674
Q92614-2;Q92614-3;Q92614-4;Q92614;Q92614-5;O94874-3	Unconventional myosin-XVIIIa	MYO18A	blue	-0.329291	0.294591	-0.193316	-0.201132	0.0403039	0.425567
Q92688;Q92688-2	Acidic leucine-rich nuclear phosphoprotein 32 family member B	ANP32B	blue	-0.0627777	0.0190911	-0.145705	-0.053124	-0.332785	0.537453
Q92747;Q92747-2	Actin-related protein 2/3 complex subunit 1A	ARPC1A	blue	-0.248504	0.283346	-0.23923	0.0186847	-0.221119	0.365386
Q92764;CON__Q92764	Keratin, type I cuticular Ha5	KRT35	blue	0.0614029	-0.197728	-0.252525	0.039635	-0.158997	0.470212
Q92765	Secreted frizzled-related protein 3	FRZB	blue	-0.224645	0.0366038	-0.369638	-0.345233	0.283148	0.494056
Q92834-4;Q92834-2;Q92834;Q92834-5;Q92834-3;Q92834-6	X-linked retinitis pigmentosa GTPase regulator	RPGR	blue	-0.264118	0.0982612	-0.174717	-0.0197536	0.0419946	0.17076
Q92845;Q92845-2;Q92845-3	Kinesin-associated protein 3	KIFAP3	blue	-0.0424238	0.0407585	-0.228987	-0.0853799	-0.141951	0.547623
Q92882	Osteoclast-stimulating factor 1	OSTF1	blue	-0.0587826	0.077523	-0.268605	-0.0701611	-0.163418	0.514285
Q92905	COP9 signalosome complex subunit 5	COPS5	blue	-0.123509	0.118131	-0.305709	-0.0724458	-0.0600518	0.340494
Q92911	Sodium/iodide cotransporter	SLC5A5	blue	-0.0155749	-0.0608507	-0.574338	-0.36308	0.420551	0.45363
Q92930	Ras-related protein Rab-8B	RAB8B	blue	0.0663258	0.0278885	-0.347679	-0.172997	-0.13018	0.639632
Q92954-3;Q92954-6;Q92954;Q92954-5;Q92954-4;Q92954-2	Proteoglycan 4;Proteoglycan 4 C-terminal part	PRG4	blue	-0.0673004	0.198908	-0.304323	-0.158457	0.291944	0.10199
Q92973;Q92973-2;Q92973-3	Transportin-1	TNPO1	blue	-0.151788	0.163124	-0.246685	-0.222468	-0.0139366	0.388968
Q93008-1;Q93008;O00507;O00507-2	Probable ubiquitin carboxyl-terminal hydrolase FAF-X	USP9X	blue	-0.144658	0.00722559	-0.308849	-0.150759	0.126659	0.467648
Q93050-1;Q93050;Q93050-3;Q9Y487	V-type proton ATPase 116 kDa subunit a isoform 1	ATP6V0A1	blue	-0.173505	0.157499	-0.307521	-0.175306	0.131111	0.468358
Q969E2-2;Q969E2	Secretory carrier-associated membrane protein 4	SCAMP4	blue	-0.00586096	0.0150885	-0.350365	-0.168653	-0.0813302	0.61248
Q969X1	Protein lifeguard 3	TMBIM1	blue	-0.151488	0.047003	-0.521573	-0.303039	0.319454	0.33498
Q96A26	Protein FAM162A	FAM162A	blue	-0.151371	0.151083	-0.18863	-0.0874225	-0.212682	0.340693
Q96AJ1;Q96AJ1-2	Clusterin-associated protein 1	CLUAP1	blue	-0.235192	0.0900356	-0.408946	-0.283412	0.270289	0.548107
Q96AQ6;Q96AQ6-2;Q96AQ6-3	Pre-B-cell leukemia transcription factor-interacting protein 1	PBXIP1	blue	-0.0749953	0.0640425	-0.290315	-0.101378	-0.0906515	0.621049
Q96C19;Q9BUP0-2;Q9BUP0	EF-hand domain-containing protein D2;EF-hand domain-containing protein D1	EFHD2;EFHD1	blue	0.0955779	0.013623	-0.0465364	-0.19863	-0.391507	0.512941
Q96CW1-2;Q96CW1	AP-2 complex subunit mu	AP2M1	blue	-0.143659	0.222878	-0.450307	-0.164854	0.0339676	0.474642
Q96D96-4;Q96D96;Q96D96-3;Q96D96-2	Voltage-gated hydrogen channel 1	HVCN1	blue	-0.15475	0.100592	-0.471532	-0.370441	0.325469	0.576189
Q96EX3	WD repeat-containing protein 34	WDR34	blue	-0.159867	-0.0140646	-0.21447	-0.173888	-0.0488613	0.528879
Q96F85;Q96F85-2	CB1 cannabinoid receptor-interacting protein 1	CNRIP1	blue	-0.150098	0.0581178	-0.161274	0.00606419	-0.0803944	0.253344
Q96FJ2	Dynein light chain 2, cytoplasmic	DYNLL2	blue	-0.0650711	0.188092	-0.407325	-0.220399	0.0180498	0.537923
Q96FQ6	Protein S100-A16	S100A16	blue	-0.183592	0.12108	-0.248305	-0.1557	0.0528684	0.456344
Q96FT9;Q96FT9-3;Q96FT9-2;Q96FT9-4	Intraflagellar transport protein 43 homolog	IFT43	blue	-0.0794631	0.0706263	-0.248361	0.0266761	-0.0851579	0.420519
Q96G03;Q96G03-2;Q13547	Phosphoglucomutase-2	PGM2	blue	-0.176806	0.202066	-0.0879743	-0.12749	-0.0319636	0.160854
Q96HC4-7;Q96HC4-4;Q96HC4;Q96HC4-6;Q96HC4-2;Q96HC4-5	PDZ and LIM domain protein 5	PDLIM5	blue	-0.0288108	0.104714	-0.249939	-0.0807201	-0.213293	0.535088
Q96IJ6;Q96IJ6-2	Mannose-1-phosphate guanyltransferase alpha	GMPPA	blue	-0.12829	0.0188699	-0.262664	-0.10017	-0.010114	0.370115
Q96JJ7;Q96JJ7-2	Protein disulfide-isomerase TMX3	TMX3	blue	0.0721425	-0.113017	-0.179738	0.0548967	-0.112115	0.336408
Q96K17;Q96K17-2	Transcription factor BTF3 homolog 4	BTF3L4	blue	0.133821	-0.0596319	-0.234175	-0.0822873	-0.26143	0.498946
Q96LB3;Q96LB3-2	Intraflagellar transport protein 74 homolog	IFT74	blue	-0.165139	0.114734	-0.43394	-0.344092	0.269564	0.58576
Q96NN9-3;Q96NN9-2;Q96NN9	Apoptosis-inducing factor 3	AIFM3	blue	0.163678	-0.0134036	-0.268238	-0.134744	-0.000760953	0.432731
Q96NY7-2;Q96NY7;Q9NZA1-3;Q9NZA1-2;Q9NZA1	Chloride intracellular channel protein 6	CLIC6	blue	-0.139244	0.0686383	-0.56259	-0.236931	0.273258	0.546466
Q96P70	Importin-9	IPO9	blue	-0.278123	0.204742	-0.162405	-0.0714378	0.0284844	0.177411
Q96PL5	Erythroid membrane-associated protein	ERMAP	blue	-0.155796	0.0340344	-0.215909	-0.227026	-0.0861303	0.331674
Q96PY5-3;Q96PY5	Formin-like protein 2	FMNL2	blue	-0.142594	0.17436	-0.279423	-0.16533	0.0792002	0.314059
Q96QK1	Vacuolar protein sorting-associated protein 35	VPS35	blue	-0.194985	0.258726	-0.388867	-0.0482355	-0.109962	0.591955
Q96RF0-3;Q96RF0-2;Q96RF0	Sorting nexin-18	SNX18	blue	-0.217638	0.17318	-0.265636	0.0593945	-0.0877502	0.430778
Q96RY7;Q96RY7-2	Intraflagellar transport protein 140 homolog	IFT140	blue	-0.071191	0.117678	-0.325543	-0.267665	0.0325815	0.622497
Q96TA1-2;Q96TA1	Niban-like protein 1	FAM129B	blue	0.0161006	0.0593846	-0.310035	-0.174257	-0.190678	0.618508
Q99460-2;Q99460	26S proteasome non-ATPase regulatory subunit 1	PSMD1	blue	-0.158944	0.131552	-0.299515	-0.16046	-0.0682114	0.469202
Q99613-2;Q99613;B5ME19	Eukaryotic translation initiation factor 3 subunit C;Eukaryotic translation initiation factor 3 subunit C-like protein	EIF3C;EIF3CL	blue	-0.0807041	0.00736796	-0.131851	-0.178627	-0.366351	0.631498
Q99623;Q99623-2	Prohibitin-2	PHB2	blue	-0.103862	0.0867656	-0.216328	-0.109687	-0.240914	0.645875
Q99714-2;Q99714	3-hydroxyacyl-CoA dehydrogenase type-2	HSD17B10	blue	-0.1868	0.110673	-0.245396	-0.00182621	-0.328492	0.582726
Q99729-3;Q99729-2;Q99729-4;Q99729	Heterogeneous nuclear ribonucleoprotein A/B	HNRNPAB	blue	-0.124303	0.15255	-0.288584	-0.00854182	-0.13538	0.471167
Q99733;Q99733-2	Nucleosome assembly protein 1-like 4	NAP1L4	blue	-0.06703	0.260694	-0.432223	-0.130852	-0.0663154	0.578285
Q99798	Aconitate hydratase, mitochondrial	ACO2	blue	-0.278305	0.345176	-0.334574	-0.0928879	-0.0567119	0.480121
Q99808;Q99808-2	Equilibrative nucleoside transporter 1	SLC29A1	blue	-0.149117	-0.00894712	-0.352996	-0.226103	-0.113402	0.451298
Q99816	Tumor susceptibility gene 101 protein	TSG101	blue	-0.0174929	0.151345	-0.374737	-0.141391	0.129744	0.421056
Q99829	Copine-1	CPNE1	blue	0.0924025	-0.085042	-0.358046	-0.323722	0.0259375	0.523301
Q99832-3;Q99832;Q99832-4;Q99832-2	T-complex protein 1 subunit eta	CCT7	blue	-0.269284	0.165704	-0.399182	-0.252842	0.161355	0.485214
Q9BRA2	Thioredoxin domain-containing protein 17	TXNDC17	blue	0.0712289	-0.0530008	-0.26299	-0.0609124	-0.0554793	0.345128
Q9BRG1	Vacuolar protein-sorting-associated protein 25	VPS25	blue	0.0323205	0.0151527	-0.313073	0.00871712	-0.136901	0.508753
Q9BSJ8;Q9BSJ8-2	Extended synaptotagmin-1	ESYT1	blue	0.0287108	-0.104	-0.248819	0.0285165	-0.249381	0.516794
Q9BSL1	Ubiquitin-associated domain-containing protein 1	UBAC1	blue	-0.0588772	0.0445566	-0.189023	-0.108179	-0.0944251	0.258186
Q9BT78;Q9BT78-2	COP9 signalosome complex subunit 4	COPS4	blue	-0.0437923	0.139709	-0.339327	-0.177533	-0.14797	0.474485
Q9BTV4	Transmembrane protein 43	TMEM43	blue	-0.145971	0.169482	-0.213226	-0.125155	-0.185549	0.496051
Q9BUL8	Programmed cell death protein 10	PDCD10	blue	0.115209	-0.0315408	-0.199981	0.0497814	-0.290259	0.636964
Q9BV40	Vesicle-associated membrane protein 8	VAMP8	blue	-0.0279844	-0.00213039	-0.271559	-0.173143	-0.0482923	0.63885
Q9BVA1	Tubulin beta-2B chain	TUBB2B	blue	-0.060834	0.225459	-0.629593	-0.218407	0.320977	0.427329
Q9BVK6	Transmembrane emp24 domain-containing protein 9	TMED9	blue	-0.127644	0.197337	-0.21681	0.0255096	-0.0839891	0.299323
Q9BW30	Tubulin polymerization-promoting protein family member 3	TPPP3	blue	-0.203944	0.181606	-0.130375	-0.140225	-0.19059	0.305648
Q9BW83-2;Q9BW83	Intraflagellar transport protein 27 homolog	IFT27	blue	-0.028971	0.0217379	-0.423588	-0.305301	0.293702	0.499331
Q9BWM7	Sideroflexin-3	SFXN3	blue	-0.101108	0.0738708	-0.178186	0.00740865	-0.248936	0.498973
Q9BXS5;Q9BXS5-2	AP-1 complex subunit mu-1	AP1M1	blue	-0.213782	0.338938	-0.275801	-0.0285582	-0.139191	0.41879
Q9BY43;Q9BY43-2	Charged multivesicular body protein 4a	CHMP4A	blue	0.129181	-0.225552	-0.167257	-0.0170524	-0.321597	0.541638
Q9BZQ8;REV__Q9UHV5	Protein Niban	FAM129A	blue	0.0551563	-0.00555445	-0.227958	-0.0337634	-0.189549	0.345726
Q9C0C9	E2/E3 hybrid ubiquitin-protein ligase UBE2O	UBE2O	blue	-0.124428	0.0892077	-0.260711	-0.0593354	-0.188457	0.428207
Q9H0E2;Q9H0E2-2	Toll-interacting protein	TOLLIP	blue	-0.169616	0.0652531	-0.449824	0.0287842	0.104821	0.435002
Q9H0Q3;Q9H0Q3-2	FXYD domain-containing ion transport regulator 6	FXYD6	blue	0.365744	-0.272729	-0.210094	0.0424634	-0.332312	0.439982
Q9H0R3;Q9H0R3-2	Transmembrane protein 222	TMEM222	blue	-0.288608	0.145242	-0.19696	0.075749	-0.17516	0.380158
Q9H0U4	Ras-related protein Rab-1B	RAB1B	blue	-0.0495362	0.0442746	-0.330052	-0.488591	0.201847	0.570354
Q9H0W9-4;Q9H0W9-3;Q9H0W9-2;Q9H0W9	Ester hydrolase C11orf54	C11orf54	blue	-0.056563	-0.0251717	-0.340064	0.0171869	-0.0909482	0.283695
Q9H1E3;Q9H1E3-2	Nuclear ubiquitous casein and cyclin-dependent kinase substrate 1	NUCKS1	blue	-0.197721	0.113059	-0.182413	-0.0294901	-0.0919973	0.287781
Q9H223	EH domain-containing protein 4	EHD4	blue	-0.0175764	0.00698002	-0.245296	-0.192402	-0.136319	0.543431
Q9H244	P2Y purinoceptor 12	P2RY12	blue	-0.185971	0.181969	-0.181782	-0.0711278	-0.149014	0.552119
Q9H3K6;Q9H3K6-2	BolA-like protein 2	BOLA2	blue	-0.0156132	0.0635262	-0.242976	-0.0926794	-0.268553	0.374707
Q9H3N1	Thioredoxin-related transmembrane protein 1	TMX1	blue	-0.163023	0.170362	-0.170099	-0.116303	-0.230269	0.392007
Q9H3Z4;Q9H3Z4-2	DnaJ homolog subfamily C member 5	DNAJC5	blue	-0.0799042	0.181919	-0.367379	-0.203873	-0.0950293	0.710055
Q9H444;P59074	Charged multivesicular body protein 4b	CHMP4B	blue	0.0849043	0.00821181	-0.312223	-0.198677	-0.142131	0.622922
Q9H479	Fructosamine-3-kinase	FN3K	blue	-0.147557	0.120971	-0.207364	-0.194793	0.0814793	0.128935
Q9H4B7;CON__ENSEMBL:ENSBTAP00000025008	Tubulin beta-1 chain	TUBB1	blue	0.0352124	-0.0397568	-0.284376	-0.250554	0.078456	0.491349
Q9H4F8;Q9H4F8-2	SPARC-related modular calcium-binding protein 1	SMOC1	blue	0.214527	-0.103735	-0.317112	-0.257469	0.136941	0.420941
Q9H4G4	Golgi-associated plant pathogenesis-related protein 1	GLIPR2	blue	0.0953566	0.0247642	-0.30424	-0.292102	0.190884	0.398069
Q9H4M9	EH domain-containing protein 1	EHD1	blue	0.045882	0.0349852	-0.474408	-0.402244	0.260932	0.570605
Q9H7X7;Q9H7X7-2;Q9H7X7-3	Intraflagellar transport protein 22 homolog	IFT22	blue	-0.0797884	0.0891896	-0.406075	-0.330525	0.333605	0.579443
Q9H8H3	Methyltransferase-like protein 7A	METTL7A	blue	-0.291459	0.176475	-0.339022	-0.207315	-0.0514338	0.549899
Q9H9Q2;Q9H9Q2-3;Q9H9Q2-2	COP9 signalosome complex subunit 7b	COPS7B	blue	0.056065	0.0659288	-0.253868	-0.0447898	-0.114622	0.32103
Q9H9S4	Calcium-binding protein 39-like	CAB39L	blue	-0.297021	0.13998	-0.230604	-0.0765437	-0.0127393	0.294932
Q9HA64	Ketosamine-3-kinase	FN3KRP	blue	-0.259227	0.379595	-0.364582	-0.0916756	-0.0176341	0.341874
Q9HAS3;Q9HAS3-2	Solute carrier family 28 member 3	SLC28A3	blue	-0.11367	0.206644	-0.188085	-0.330365	-0.074195	0.63012
Q9HAV0	Guanine nucleotide-binding protein subunit beta-4	GNB4	blue	0.0255002	-0.020922	-0.292714	-0.106981	-0.329111	0.66894
Q9HBA0-6;Q9HBA0-2;Q9HBA0-4;Q9HBA0-5;Q9HBA0;Q9HBA0-3	Transient receptor potential cation channel subfamily V member 4	TRPV4	blue	-0.168812	0.143311	-0.175649	-0.096998	-0.158344	0.629503
Q9HBG6-10;Q9HBG6-4;Q9HBG6-3;Q9HBG6-6;Q9HBG6;Q9HBG6-5;Q9HBG6-7;Q9HBG6-8;Q9HBG6-9;Q9HBG6-11	Intraflagellar transport protein 122 homolog	IFT122	blue	-0.0365143	-0.00748239	-0.420437	-0.323553	0.34341	0.499079
Q9HBI1-3;Q9HBI1;Q9HBI1-2;Q9NVD7	Beta-parvin	PARVB	blue	0.0777613	0.0319914	-0.32548	-0.144164	-0.0824641	0.409447
Q9HBJ8	Collectrin	TMEM27	blue	-0.0872684	0.136581	-0.381084	-0.319675	0.277916	0.560171
Q9HCJ6	Synaptic vesicle membrane protein VAT-1 homolog-like	VAT1L	blue	-0.224997	0.402325	-0.363494	-0.224185	0.143677	0.494949
Q9HD45	Transmembrane 9 superfamily member 3	TM9SF3	blue	-0.131324	0.0758183	-0.234962	0.0157299	-0.144533	0.362953
Q9HDC9;Q9HDC9-2	Adipocyte plasma membrane-associated protein	APMAP	blue	-0.275563	0.270118	-0.397654	0.0103633	-0.142143	0.510922
Q9NP72;Q9NP72-2;Q9NP72-3	Ras-related protein Rab-18	RAB18	blue	-0.124146	0.075357	-0.246	-0.100657	-0.188073	0.612829
Q9NP91-2;Q9NP91	Sodium- and chloride-dependent transporter XTRP3	SLC6A20	blue	-0.160356	0.0956257	-0.396917	-0.257955	0.296411	0.499186
Q9NP97	Dynein light chain roadblock-type 1	DYNLRB1	blue	-0.186985	0.134579	-0.25323	-0.0124087	0.0422693	0.418185
Q9NPH2-2;Q9NPH2-3;Q9NPH2	Inositol-3-phosphate synthase 1	ISYNA1	blue	-0.20909	0.192478	-0.366576	-0.151563	0.195315	0.532203
Q9NQC3;Q9NQC3-6;Q9NQC3-2;Q9NQC3-5;Q9NQC3-4	Reticulon-4	RTN4	blue	-0.0317773	0.194255	-0.256514	-0.282742	-0.057338	0.616082
Q9NQC8;Q9NQC8-2	Intraflagellar transport protein 46 homolog	IFT46	blue	-0.0918183	0.0333448	-0.448911	-0.373337	0.35598	0.557438
Q9NR45	Sialic acid synthase	NANS	blue	0.141723	0.0746198	-0.375153	-0.141292	-0.00563438	0.395985
Q9NR46;Q9NR46-2	Endophilin-B2	SH3GLB2	blue	-0.12514	0.188376	-0.211431	0.0149919	-0.222238	0.530467
Q9NRN5;Q9NRN5-2;Q9NRN5-3	Olfactomedin-like protein 3	OLFML3	blue	-0.129132	-0.00275819	-0.259255	-0.00847948	0.0712132	0.167816
Q9NRQ2-2;Q9NRQ2	Phospholipid scramblase 4	PLSCR4	blue	-0.122219	0.0139434	-0.131781	-0.0174919	-0.0407581	0.201264
Q9NRW1;Q9NRW1-2	Ras-related protein Rab-6B	RAB6B	blue	-0.126249	0.0486592	-0.45611	-0.304581	0.229561	0.61879
Q9NTK5;Q9NTK5-2	Obg-like ATPase 1	OLA1	blue	-0.146587	0.12965	-0.411132	-0.257482	0.0553592	0.420251
Q9NTX5-6;Q9NTX5-2;Q9NTX5;Q9NTX5-3;Q9NTX5-5;Q9NTX5-4	Ethylmalonyl-CoA decarboxylase	ECHDC1	blue	-0.386186	0.468452	-0.196512	-0.131523	0.0436748	0.378679
Q9NUP9;O14910;Q9HAP6	Protein lin-7 homolog C;Protein lin-7 homolog A	LIN7C;LIN7A	blue	-0.0660651	0.204707	-0.289291	-0.238075	0.0391165	0.633209
Q9NUQ9;Q9NUQ9-2	Protein FAM49B	FAM49B	blue	0.0982292	0.0657178	-0.633459	0.203706	0.0159732	0.30498
Q9NV96-3;Q9NV96-2;Q9NV96;Q3MIR4	Cell cycle control protein 50A	TMEM30A	blue	-0.0360631	-0.0402441	-0.306747	-0.00319599	-0.247395	0.589738
Q9NVJ2;Q96BM9;Q9NVJ2-2	ADP-ribosylation factor-like protein 8B;ADP-ribosylation factor-like protein 8A	ARL8B;ARL8A	blue	-0.218705	0.13545	-0.197764	-0.121979	-0.130542	0.348749
Q9NWB7	Intraflagellar transport protein 57 homolog	IFT57	blue	-0.120624	0.0635588	-0.408774	-0.291017	0.203568	0.6093
Q9NZ45	CDGSH iron-sulfur domain-containing protein 1	CISD1	blue	-0.0647457	0.112028	-0.354151	-0.148149	-0.101543	0.511395
Q9NZM1-6;Q9NZM1;Q9NZM1-3;Q9NZM1-2;Q9NZM1-5;Q9NZM1-7;Q9NZM1-8;Q9NZM1-4	Myoferlin	MYOF	blue	-0.0680437	0.0374109	-0.398318	-0.310345	0.12015	0.635389
Q9NZN3;Q9NZN3-2	EH domain-containing protein 3	EHD3	blue	-0.0325256	-0.0565633	-0.222612	-0.0304058	-0.240173	0.509683
Q9P2H3-3;Q9P2H3;Q9P2H3-2	Intraflagellar transport protein 80 homolog	IFT80	blue	-0.275372	0.102429	-0.459193	-0.278548	0.197821	0.589166
Q9P2L0-2;Q9P2L0	WD repeat-containing protein 35	WDR35	blue	-0.145018	0.0750568	-0.385296	-0.239364	0.146335	0.611146
Q9UBI6	Guanine nucleotide-binding protein G(I)/G(S)/G(O) subunit gamma-12	GNG12	blue	-0.0240503	0.024557	-0.486146	-0.249239	0.252023	0.598771
Q9UBQ7;Q9UBQ7-2	Glyoxylate reductase/hydroxypyruvate reductase	GRHPR	blue	-0.326797	0.203209	-0.422979	-0.210912	0.134216	0.379533
Q9UBV8	Peflin	PEF1	blue	-0.10316	0.0535869	-0.469836	-0.355125	0.368998	0.448629
Q9UD71-2;Q9UD71	Protein phosphatase 1 regulatory subunit 1B	PPP1R1B	blue	0.140679	-0.0526567	-0.255892	-0.0983711	-0.200008	0.635064
Q9UDW1;Q9UDW1-2	Cytochrome b-c1 complex subunit 9	UQCR10	blue	-0.146292	0.0399647	-0.173642	-0.18459	-0.26498	0.66779
Q9UEW3-2;Q9UEW3	Macrophage receptor MARCO	MARCO	blue	0.287184	-0.139101	-0.353985	0.131344	-0.0146711	0.215378
Q9UEW8-2;Q9UEW8	STE20/SPS1-related proline-alanine-rich protein kinase	STK39	blue	-0.107836	0.134048	-0.413276	-0.200779	0.0902311	0.561214
Q9UG01;Q9UG01-2;Q9UG01-3	Intraflagellar transport protein 172 homolog	IFT172	blue	-0.0969827	0.047479	-0.441773	-0.381832	0.339651	0.555625
Q9UGN4-4;Q9UGN4-2;Q9UGN4;Q9UGN4-3	CMRF35-like molecule 8	CD300A	blue	0.165008	-0.144119	-0.287564	-0.0391763	-0.195318	0.49297
Q9UHC6;Q9UHC6-2	Contactin-associated protein-like 2	CNTNAP2	blue	0.115021	-0.0528036	-0.361863	-0.274083	0.151034	0.358013
Q9UHD8-4;Q9UHD8-9;Q9UHD8-3;Q9UHD8-8;Q9UHD8-7;Q9UHD8-2;Q9UHD8-5;Q9UHD8	Septin-9	SEPT9	blue	-0.0407402	0.198306	-0.252888	-0.158356	-0.0817814	0.426162
Q9UHG0	Doublecortin domain-containing protein 2	DCDC2	blue	-0.100625	0.0170224	-0.489745	-0.309654	0.377309	0.512804
Q9UHI5;Q9UHI5-3;Q9UHI5-2;Q9UHI5-4	Large neutral amino acids transporter small subunit 2	SLC7A8	blue	0.00262311	-0.140167	-0.156109	-0.0761882	-0.3992	0.62989
Q9UI12-2;Q9UI12	V-type proton ATPase subunit H	ATP6V1H	blue	-0.277552	0.266081	-0.232901	-0.135737	-0.232085	0.619147
Q9UIA9	Exportin-7	XPO7	blue	-0.272406	0.0406762	-0.173808	-0.15853	-0.0167374	0.225475
Q9UJ70;Q9UJ70-2	N-acetyl-D-glucosamine kinase	NAGK	blue	0.0716993	0.195256	-0.381921	-0.171488	-0.0486108	0.490254
Q9UJU6;Q9UJU6-5	Drebrin-like protein	DBNL	blue	-0.132182	0.104625	-0.197894	-0.0768578	-0.182475	0.551999
Q9UK41;Q9UK41-2	Vacuolar protein sorting-associated protein 28 homolog	VPS28	blue	-0.189112	0.153253	-0.181625	-0.094936	0.108327	0.273007
Q9UKG4	Solute carrier family 13 member 4	SLC13A4	blue	-0.115181	0.0549808	-0.499754	-0.334737	0.284147	0.574789
Q9UKY0	Prion-like protein doppel	PRND	blue	-0.124328	0.0960893	-0.490022	-0.0363335	0.188374	0.500628
Q9UL25	Ras-related protein Rab-21	RAB21	blue	0.0576527	0.0215086	-0.305819	-0.0844007	-0.176111	0.610651
Q9UL46	Proteasome activator complex subunit 2	PSME2	blue	0.132216	0.141317	-0.068084	-0.109927	-0.0083863	0.391616
Q9ULH1;Q9ULH1-2	Arf-GAP with SH3 domain, ANK repeat and PH domain-containing protein 1	ASAP1	blue	-0.113773	-0.0215003	-0.180019	-0.0411411	-0.0281466	0.271083
Q9ULX7	Carbonic anhydrase 14	CA14	blue	-0.232503	0.175301	-0.294498	-0.221624	-0.0232175	0.588119
Q9UM07	Protein-arginine deiminase type-4	PADI4	blue	-0.147015	0.198685	-0.291124	-0.0496799	0.189546	0.219608
Q9UM54-6;Q9UM54-4;Q9UM54-1;Q9UM54;Q9UM54-5;Q9UM54-2	Unconventional myosin-VI	MYO6	blue	-0.493552	0.192329	-0.10733	-0.328345	0.116245	0.456681
Q9UNF0-2;Q9UNF0	Protein kinase C and casein kinase substrate in neurons protein 2	PACSIN2	blue	-0.0385613	0.0882865	-0.296622	-0.107899	-0.179761	0.60235
Q9UNM6;Q9UNM6-2	26S proteasome non-ATPase regulatory subunit 13	PSMD13	blue	-0.0529095	0.0358543	-0.331378	-0.241943	-0.0115628	0.414495
Q9UNS2-2;Q9UNS2	COP9 signalosome complex subunit 3	COPS3	blue	0.0276824	0.0924404	-0.256179	-0.0789237	-0.0693398	0.346458
Q9UP79	A disintegrin and metalloproteinase with thrombospondin motifs 8	ADAMTS8	blue	0.411254	-0.247058	-0.122058	0.00411203	0.017166	0.294075
Q9UPI3-2;Q9UPI3	Feline leukemia virus subgroup C receptor-related protein 2	FLVCR2	blue	-0.295065	0.191065	-0.189754	0.0702338	-0.120797	0.329798
Q9UQ26-7;Q9UQ26-3;Q9UQ26-1;Q9UQ26-8;Q9UQ26	Regulating synaptic membrane exocytosis protein 2	RIMS2	blue	0.247601	-0.13882	-0.224704	0.0328654	-0.0861639	0.329722
Q9UQ80;Q9UQ80-2	Proliferation-associated protein 2G4	PA2G4	blue	-0.227654	0.111194	-0.339432	-0.20385	-0.0345512	0.49851
Q9Y224	UPF0568 protein C14orf166	C14orf166	blue	-0.170302	0.132116	-0.181219	-0.0464062	-0.149271	0.347189
Q9Y230;Q9Y230-2	RuvB-like 2	RUVBL2	blue	-0.136009	0.191163	-0.329824	-0.288062	-0.0431232	0.695598
Q9Y265;Q9Y265-2	RuvB-like 1	RUVBL1	blue	-0.144317	0.156256	-0.281842	-0.272648	-0.111539	0.625502
Q9Y277;Q9Y277-2	Voltage-dependent anion-selective channel protein 3	VDAC3	blue	-0.0388141	0.0264258	-0.154538	-0.106398	-0.326551	0.61754
Q9Y289	Sodium-dependent multivitamin transporter	SLC5A6	blue	0.0576044	0.0327089	-0.389845	-0.281943	0.110509	0.565475
Q9Y2J2-2;Q9Y2J2;Q9Y2J2-4;Q9Y2J2-3	Band 4.1-like protein 3;Band 4.1-like protein 3, N-terminally processed	EPB41L3	blue	0.052239	-0.0194615	-0.0606925	-0.166579	-0.257528	0.490815
Q9Y2J8;Q9Y2J8-2	Protein-arginine deiminase type-2	PADI2	blue	-0.361262	0.418484	-0.180951	-0.0947284	-0.19502	0.444982
Q9Y2S2-2;Q9Y2S2	Lambda-crystallin homolog	CRYL1	blue	-0.0625042	0.141729	-0.387726	0.0904894	0.312059	0.0551267
Q9Y2V2	Calcium-regulated heat stable protein 1	CARHSP1	blue	-0.105536	0.0872942	-0.312037	-0.326011	-0.0536455	0.431583
Q9Y2Z0-2;Q9Y2Z0	Suppressor of G2 allele of SKP1 homolog	SUGT1	blue	-0.236017	0.116577	-0.219706	0.0457876	-0.0613883	0.270939
Q9Y315	Deoxyribose-phosphate aldolase	DERA	blue	-0.147918	0.179515	-0.223745	-0.0804421	-0.0887076	0.21661
Q9Y366	Intraflagellar transport protein 52 homolog	IFT52	blue	-0.173534	0.106342	-0.35652	-0.164313	0.149687	0.529655
Q9Y376	Calcium-binding protein 39	CAB39	blue	-0.0312042	0.0955076	-0.375986	-0.0783801	0.0286873	0.600751
Q9Y394;Q9Y394-2	Dehydrogenase/reductase SDR family member 7	DHRS7	blue	-0.24474	0.281902	-0.293374	-0.206637	-0.0718485	0.549535
Q9Y3D6	Mitochondrial fission 1 protein	FIS1	blue	-0.227485	0.215927	-0.153716	0.0790905	-0.0872419	0.34094
Q9Y3E1	Hepatoma-derived growth factor-related protein 3	HDGFRP3	blue	-0.272693	0.358268	-0.125015	-0.166061	-0.0303102	0.357859
Q9Y3I1-3;Q9Y3I1-2;Q9Y3I1	F-box only protein 7	FBXO7	blue	-0.0782676	0.128622	-0.131426	-0.209809	-0.187767	0.266763
Q9Y3L5	Ras-related protein Rap-2c	RAP2C	blue	-0.180756	0.177206	-0.282079	-0.0366931	0.163329	0.34319
Q9Y490;Q9Y4G6	Talin-1	TLN1	blue	0.0340902	0.139174	-0.361683	-0.205817	-0.0512034	0.488841
Q9Y496;Q2VIQ3	Kinesin-like protein KIF3A	KIF3A	blue	-0.106015	0.0272943	-0.231898	-0.210203	-0.00543308	0.526727
Q9Y4E8-2;Q9Y4E8-3;Q9Y4E8;Q9Y4E8-4;Q13107-2;Q13107;P51784	Ubiquitin carboxyl-terminal hydrolase 15	USP15	blue	-0.0406942	0.0507919	-0.174774	-0.0555425	-0.0571274	0.341066
Q9Y547	Intraflagellar transport protein 25 homolog	HSPB11	blue	0.0255584	-0.16665	-0.29045	-0.123668	-0.154664	0.644841
Q9Y570-2;Q9Y570;Q9Y570-4;Q9Y570-3	Protein phosphatase methylesterase 1	PPME1	blue	-0.0715101	0.079754	-0.167767	-0.0857707	0.00241454	0.206529
Q9Y5L0-5;Q9Y5L0-3;Q9Y5L0;Q9Y5L0-1	Transportin-3	TNPO3	blue	-0.276775	0.166313	-0.138564	-0.0397789	-0.126711	0.234665
Q9Y5P6;Q9Y5P6-2	Mannose-1-phosphate guanyltransferase beta	GMPPB	blue	0.16914	-0.22343	-0.114169	0.0252947	-0.218024	0.239519
Q9Y639-1;Q9Y639;Q9Y639-3;Q9Y639-5;Q9Y639-4	Neuroplastin	NPTN	blue	-0.0510128	0.052743	-0.610325	-0.272806	0.301425	0.574051
Q9Y696	Chloride intracellular channel protein 4	CLIC4	blue	0.340085	-0.0753379	-0.457992	0.0371496	-0.0500738	0.495536
Q9Y6G9	Cytoplasmic dynein 1 light intermediate chain 1	DYNC1LI1	blue	-0.257315	0.256505	-0.172546	-0.0914243	-0.0693969	0.294216
Q9Y6M5	Zinc transporter 1	SLC30A1	blue	-0.0656028	0.0748102	-0.31852	-0.244372	-0.154479	0.738655
Q9Y6U3;Q9Y6U3-3;Q9Y6U3-2	Adseverin	SCIN	blue	0.16824	-0.146335	0.0504746	-0.0294924	-0.313713	0.428706
A0A075B6J9	0	IGLV2-18	cyan	0.244626	-0.208861	0.241397	0.0333959	0.0720431	-0.221426
A0A075B6K4	0	IGLV3-10	cyan	-0.130841	0.0838297	0.634317	-0.14619	-0.297578	-0.277028
A0A075B6K5;A0A075B6K2	0	IGLV3-9	cyan	0.27099	-0.0127341	0.397065	0.102969	-0.0429311	-0.458767
A0A075B6P5;P01615;A0A087WW87;P01614	Ig kappa chain V-II region FR;Ig kappa chain V-II region Cum	IGKV2D-28;IGKV2-40	cyan	0.210733	-0.180772	0.317112	-0.0400555	-0.311366	-0.187079
A0A075B6R2	0	IGHV4-4	cyan	0.46376	-0.175207	0.131908	-0.0460493	-0.124851	-0.21345
A0A0C4DH68;A0A075B6R9	0	IGKV2-24;IGKV2D-24	cyan	0.266815	-0.0645656	0.226932	-0.140739	0.300314	-0.324923
A0A075B6S2;A0A0A0MRZ7	0	IGKV2D-29	cyan	0.0500628	-0.00766569	0.376499	-0.0920644	0.162805	-0.439709
A0A075B6S5	0	IGKV1-27	cyan	0.133587	-0.0879351	0.579753	-0.103431	-0.18573	-0.271693
A0A087WSY6	0	IGKV3D-15	cyan	0.173183	-0.114824	0.441576	-0.150106	0.0321955	-0.253786
A0A0A0MRZ8;P04433	Ig kappa chain V-III region VG	IGKV3D-11	cyan	-0.0423622	0.137411	0.277043	-0.187842	0.0720065	-0.201124
A0A0A0MS15	0	IGHV3-49	cyan	0.101606	-0.0691872	0.444662	-0.13089	0.0638086	-0.407474
A0A0B4J1V0	0	IGHV3-15	cyan	0.213644	-0.218284	0.4508	-0.149888	-0.176322	-0.123233
A0A0B4J1V2	0	IGHV2-26	cyan	0.226633	-0.10468	0.404171	0.144256	-0.15384	-0.361095
A0A0B4J1X5	0	IGHV3-74	cyan	0.19328	-0.0268463	0.495745	-0.403163	0.26699	-0.234378
A0A0B4J1Y8	0	IGLV9-49	cyan	0.274835	0.0276497	0.236365	-0.0170861	-0.0748472	-0.32934
A0A0B4J1Y9	0	IGHV3-72	cyan	0.15388	0.019905	0.173868	-0.113609	0.235609	-0.267433
P0DP09;A0A0B4J2D9	0	IGKV1D-13	cyan	0.458252	-0.147787	0.113399	-0.0346843	-0.0916333	-0.24989
A0A0C4DH24	0	IGKV6-21	cyan	0.406511	-0.223205	0.211893	0.0815564	-0.141792	-0.191529
A0A0C4DH25	0	IGKV3D-20	cyan	0.0383066	0.0888337	0.406873	-0.177278	-0.0333695	-0.219854
A0A0C4DH29	0	IGHV1-3	cyan	-0.0100464	0.0287698	0.721724	-0.199758	-0.252589	-0.242486
A0A0C4DH31	0	IGHV1-18	cyan	0.0788389	-0.0797524	0.649732	-0.181071	-0.122402	-0.281717
A0A0C4DH33	0	IGHV1-24	cyan	0.0502849	0.0341636	0.539208	-0.00651259	-0.335079	-0.255948
A0A0C4DH34	0	IGHV4-28	cyan	-0.251067	0.204806	0.360589	-0.0805762	-0.0415629	-0.0902037
A0A0C4DH35	0	IGHV3-35	cyan	-0.0990605	0.036369	0.0574877	0.201287	-0.120914	-0.20508
A0A0C4DH36	0	IGHV3-38	cyan	0.255129	-0.0926572	0.423556	-0.088311	-0.139034	-0.296459
A0A0C4DH38	0	IGHV5-51	cyan	0.115395	-0.0313763	0.555958	-0.406826	0.12175	-0.215371
A0A0C4DH67;A0A0C4DH69	0	IGKV1-8;IGKV1-9	cyan	0.220013	-0.0167663	0.357198	-0.1351	0.13432	-0.363813
A0A0C4DH72;P01599	Ig kappa chain V-I region Gal	IGKV1-6	cyan	0.102109	0.0234197	0.436889	-0.0153243	-0.042895	-0.369752
A0A0J9YX35			cyan	0.0675395	-0.0417526	0.437367	0.142021	-0.286945	-0.0576921
A0FGR9	Extended synaptotagmin-3	ESYT3	cyan	-0.0107511	0.0388334	0.122361	0.20263	-0.129396	-0.170504
A0M8Q6	Ig lambda-7 chain C region	IGLC7	cyan	-0.0358758	0.160803	0.0534978	0.49311	0.0281016	-0.228782
A4FU69-3;A4FU69;A4FU69-2;A4FU69-4;A4FU69-5	EF-hand calcium-binding domain-containing protein 5	EFCAB5	cyan	0.0399465	0.0791699	0.37187	-0.141513	-0.027681	-0.212891
H3BQL2;H3BSY2-2;D6RF30;I6L899;P0CJ92;H3BSY2;F8WBI6;A6NMD2;A6NCC3;A6NC78	Golgin subfamily A member 8M;Golgin subfamily A member 8K;Golgin subfamily A member 8R;Golgin subfamily A member 8H;Golgin subfamily A member 8N;Golgin subfamily A member 8J;Golgin subfamily A member 8O;Putative golgin subfamily A member 8I	GOLGA8T;GOLGA8M;GOLGA8K;GOLGA8R;GOLGA8H;GOLGA8N;GOLGA8J;GOLGA8O;GOLGA8IP	cyan	0.18318	0.0665117	0.524527	-0.0660078	-0.0147813	-0.259535
A6NLU5	V-set and transmembrane domain-containing protein 2B	VSTM2B	cyan	0.231678	-0.236511	0.514133	0.0176944	-0.319069	-0.247805
P0DOX8;B9A064;P0CG04	Immunoglobulin lambda-like polypeptide 5;Ig lambda-1 chain C regions	IGLL5;IGLC1	cyan	-0.0637412	0.0856536	0.502276	-0.292833	0.0854949	-0.410226
CON__ENSEMBL:ENSBTAP00000031900			cyan	-0.206634	0.188472	0.186578	0.166206	-0.273668	-0.110697
CON__P02768-1;P02768;P02768-3	Serum albumin	ALB	cyan	-0.0045309	0.126501	0.615768	-0.150887	-0.291649	-0.196137
CON__P15497			cyan	-0.00217538	0.143097	0.357662	-0.0130363	-0.157144	-0.169702
CON__P41361			cyan	0.0443683	-0.0125274	0.370534	-0.0757157	-0.237455	-0.178416
CON__Q0VCM5			cyan	-0.0925377	-0.0742061	0.433468	0.0981777	-0.299863	-0.273435
CON__Q148H6			cyan	-0.0848293	0.0508193	0.216206	-0.0314317	-0.258786	-0.0649879
CON__Q2UVX4			cyan	-0.127717	0.0745579	0.427382	-0.147052	-0.187474	-0.176516
CON__Q3SX28;P07951	Tropomyosin beta chain	TPM2	cyan	-0.162279	-0.0125789	0.142418	0.167317	-0.144699	-0.161109
CON__Q6KB66-1;Q6KB66-2;Q6KB66;Q6KB66-3	Keratin, type II cytoskeletal 80	KRT80	cyan	-0.0288072	0.0133438	0.788123	-0.12032	-0.280674	-0.261208
CON__Q6T181			cyan	-0.0892182	0.139261	0.183158	0.211316	-0.39029	-0.151594
CON__Q95121			cyan	0.00817303	0.00548017	0.102619	0.381169	-0.165867	-0.380769
I3L3R5	Coiled-coil domain-containing glutamate-rich protein 2	CCER2	cyan	0.216367	-0.232613	0.372828	0.157587	-0.292369	-0.167363
O00244	Copper transport protein ATOX1	ATOX1	cyan	0.0223448	0.0101334	0.202915	0.171389	-0.253145	-0.143809
O00391;O00391-2	Sulfhydryl oxidase 1	QSOX1	cyan	-0.251269	0.17701	0.107897	0.192565	-0.142199	-0.126731
O00461	Golgi integral membrane protein 4	GOLIM4	cyan	0.0896027	-0.105479	0.089125	0.483797	-0.329466	-0.199644
O00462	Beta-mannosidase	MANBA	cyan	-0.0201111	-0.221897	0.202374	0.372758	-0.355523	-0.257954
O00533;O00533-2	Neural cell adhesion molecule L1-like protein;Processed neural cell adhesion molecule L1-like protein	CHL1	cyan	0.18709	-0.154442	0.456793	0.0896366	-0.458379	-0.142015
O00584;O00584-2;Q07343-4;Q07343-2;Q07343-3;Q07343	Ribonuclease T2	RNASET2	cyan	0.109863	-0.10966	0.649383	-0.0818614	-0.429027	-0.138627
O14514	Brain-specific angiogenesis inhibitor 1	BAI1	cyan	-0.125443	-0.0888313	0.184887	0.166982	-0.149412	-0.202326
O14594	Neurocan core protein	NCAN	cyan	0.0726607	-0.0780946	0.281181	0.300576	-0.264476	-0.191486
O14773;O14773-2	Tripeptidyl-peptidase 1	TPP1	cyan	-0.0423943	0.0992838	0.149569	0.0995333	-0.316946	-0.0683649
O14786-3;O14786-2;O14786	Neuropilin-1	NRP1	cyan	0.130088	-0.131719	0.23032	0.494927	-0.410804	-0.366161
O14917-2;O14917	Protocadherin-17	PCDH17	cyan	0.0109122	-0.0478132	0.208428	0.362791	-0.266273	-0.318632
O15204-2;O15204	ADAM DEC1	ADAMDEC1	cyan	0.0184215	-0.33152	0.388959	0.194189	-0.441079	-0.0529997
O15240	Neurosecretory protein VGF;Neuroendocrine regulatory peptide-1;Neuroendocrine regulatory peptide-2;Antimicrobial peptide VGF[554-577]	VGF	cyan	0.100259	-0.119161	0.452757	-0.0439435	-0.624204	0.101052
O15354	Prosaposin receptor GPR37	GPR37	cyan	0.126412	-0.220515	0.646114	-0.214193	-0.390417	-0.0690867
O15371-2;O15371-3;O15371	Eukaryotic translation initiation factor 3 subunit D	EIF3D	cyan	-0.14779	-0.0863437	0.0685002	0.164326	-0.504659	0.1583
O15394;O15394-2	Neural cell adhesion molecule 2	NCAM2	cyan	-0.146508	-0.0607864	0.494692	0.121037	-0.527622	-0.148132
O43493;O43493-5;O43493-3;O43493-7;O43493-4;O43493-6	Trans-Golgi network integral membrane protein 2	TGOLN2	cyan	0.0218788	-0.031239	0.610967	0.128494	-0.460626	-0.218746
O43505	Beta-1,4-glucuronyltransferase 1	B4GAT1	cyan	-0.125369	0.122633	0.416518	0.0405314	-0.195658	-0.168502
O43529	Carbohydrate sulfotransferase 10	CHST10	cyan	0.108096	-0.0650215	0.128876	0.277861	-0.326306	-0.326048
O43556-4;O43556;O43556-3	Epsilon-sarcoglycan	SGCE	cyan	0.24008	-0.137045	0.652811	-0.0406832	-0.340412	-0.259485
O60241-4;O60241-3;O60241-2;O60241	Brain-specific angiogenesis inhibitor 2	BAI2	cyan	0.207447	-0.254259	0.527467	0.0200159	-0.326689	-0.242361
O60292	Signal-induced proliferation-associated 1-like protein 3	SIPA1L3	cyan	-0.112001	0.132658	0.164142	0.265903	-0.164982	-0.163213
O60462-4;O60462-5;O60462-2;O60462-3;O60462;O60462-6	Neuropilin-2	NRP2	cyan	0.153704	-0.0756313	0.149375	0.579904	-0.389889	-0.330665
O60883	Prosaposin receptor GPR37L1	GPR37L1	cyan	0.0129247	-0.0774001	0.666608	-0.189137	-0.263023	-0.316935
O60888-3;O60888;O60888-2	Protein CutA	CUTA	cyan	-0.126493	0.154855	0.339704	0.0367188	-0.508054	0.0945085
O75071	EF-hand calcium-binding domain-containing protein 14	EFCAB14	cyan	0.0438174	-0.0773085	0.595966	-0.0476451	-0.353067	-0.260081
O75144-2;O75144;O75144-3	ICOS ligand	ICOSLG	cyan	0.00560204	-0.0926663	0.522243	0.122373	-0.48466	-0.261569
O75326;O75326-2	Semaphorin-7A	SEMA7A	cyan	0.218462	-0.319381	0.587622	-0.067672	-0.344292	-0.237051
O75386;O75386-2	Tubby-related protein 3	TULP3	cyan	-0.155919	-0.0975649	0.0442224	0.215406	-0.347933	0.0854531
O75493	Carbonic anhydrase-related protein 11	CA11	cyan	0.131127	-0.0660737	0.326057	0.172249	-0.345965	-0.322278
O75503	Ceroid-lipofuscinosis neuronal protein 5	CLN5	cyan	-0.00144199	-0.222785	0.197617	0.383973	-0.332002	-0.315511
O75636-2;O75636	Ficolin-3	FCN3	cyan	-0.316002	0.312603	0.023827	0.199597	0.0466133	-0.377298
O75665-3;O75665	Oral-facial-digital syndrome 1 protein	OFD1	cyan	-0.0561953	0.0184924	0.183247	0.195301	-0.247854	-0.0955778
O75711	Scrapie-responsive protein 1	SCRG1	cyan	0.264188	-0.282692	0.309817	0.00931067	-0.206843	-0.0925384
O75781-2;O75781	Paralemmin-1	PALM	cyan	0.371342	-0.190941	0.102667	0.0015064	-0.209816	0.0393334
O75882-3;O75882-2;O75882	Attractin	ATRN	cyan	-0.043387	-0.00118054	0.708015	-0.199406	-0.250194	-0.21747
O76070	Gamma-synuclein	SNCG	cyan	-0.138604	0.184472	0.338581	-0.0573596	-0.245872	-0.0888965
O94856-11;O94856-6;O94856-7;O94856-13;O94856;O94856-10;O94856-3;O94856-8;O94856-5;O94856-2	Neurofascin	NFASC	cyan	0.0021614	-0.208137	0.175166	0.357771	-0.114753	-0.443706
O94856-4;O94856-12;O94856-9	Neurofascin	NFASC	cyan	0.0012589	-0.0110919	0.140628	0.0786856	-0.32113	-0.0836107
O94910-2;O94910	Latrophilin-1	LPHN1	cyan	0.219411	-0.248132	0.32687	0.0643494	-0.210241	-0.138382
O94933	SLIT and NTRK-like protein 3	SLITRK3	cyan	0.191743	-0.101403	0.424166	-0.00540036	-0.232426	-0.206794
O94985-2;O94985	Calsyntenin-1;Soluble Alc-alpha;CTF1-alpha	CLSTN1	cyan	0.149831	-0.0325229	0.323843	0.231452	-0.300652	-0.232969
O95196-2;O95196-3;O95196	Chondroitin sulfate proteoglycan 5	CSPG5	cyan	0.0620967	-0.249898	0.135276	0.314109	-0.30265	-0.321527
O95502	Neuronal pentraxin receptor	NPTXR	cyan	0.0346144	-0.11281	0.469949	0.146939	-0.523751	-0.0961058
O95633-2;O95633	Follistatin-related protein 3	FSTL3	cyan	0.0513018	0.0870563	-0.00876706	0.46744	-0.238661	-0.21121
P00450	Ceruloplasmin	CP	cyan	-0.275899	0.138548	0.400482	0.122575	-0.134844	-0.419364
P00738;P00738-2	Haptoglobin;Haptoglobin alpha chain;Haptoglobin beta chain	HP	cyan	-0.149247	0.0474653	0.479051	-0.199564	-0.183654	-0.256857
P00739;P00739-2	Haptoglobin-related protein	HPR	cyan	-0.224343	0.24753	0.0910097	0.229547	-0.340526	-0.0902949
P00746	Complement factor D	CFD	cyan	0.259958	-0.218664	0.322421	0.283292	-0.371792	-0.231992
P00748	Coagulation factor XII;Coagulation factor XIIa heavy chain;Beta-factor XIIa part 1;Coagulation factor XIIa light chain	F12	cyan	-0.302739	0.20583	0.137446	0.254094	0.0479392	-0.339491
P00751;P00751-2	Complement factor B;Complement factor B Ba fragment;Complement factor B Bb fragment	CFB	cyan	-0.02157	0.180314	0.380249	0.0177498	-0.128432	-0.197694
P01008	Antithrombin-III	SERPINC1	cyan	-0.214079	0.241627	0.52118	-0.0833987	-0.188073	-0.270846
P01009;P01009-2;P01009-3	Alpha-1-antitrypsin;Short peptide from AAT	SERPINA1	cyan	0.0382907	0.187905	0.507392	0.122273	-0.396304	-0.276847
P01011;P01011-2;P01011-3	Alpha-1-antichymotrypsin;Alpha-1-antichymotrypsin His-Pro-less	SERPINA3	cyan	-0.0967099	0.134199	0.556456	-0.100623	-0.289858	-0.202076
P01019	Angiotensinogen;Angiotensin-1;Angiotensin-2;Angiotensin-3;Angiotensin-4;Angiotensin 1-9;Angiotensin 1-7;Angiotensin 1-5;Angiotensin 1-4	AGT	cyan	-0.0600611	-0.0608961	0.430153	0.179839	-0.22119	-0.375961
P01023	Alpha-2-macroglobulin	A2M	cyan	-0.0367162	0.0912131	0.530392	-0.301192	0.071363	-0.407123
P01024;O95568	Complement C3;Complement C3 beta chain;C3-beta-c;Complement C3 alpha chain;C3a anaphylatoxin;Acylation stimulating protein;Complement C3b alpha chain;Complement C3c alpha chain fragment 1;Complement C3dg fragment;Complement C3g fragment;Complement C3d fragment;Complement C3f fragment;Complement C3c alpha chain fragment 2	C3	cyan	-0.145896	0.141307	0.425382	-0.348644	0.0521652	-0.172967
P01033	Metalloproteinase inhibitor 1	TIMP1	cyan	0.201515	-0.0892777	0.435933	0.160971	-0.131601	-0.50156
P01034	Cystatin-C	CST3	cyan	0.0650617	-0.1153	0.459675	-0.0833543	-0.280469	-0.121928
P01042;CON__P01045-1;CON__Q2KJ62;CON__P01044-1	Kininogen-1;Kininogen-1 heavy chain;T-kinin;Bradykinin;Lysyl-bradykinin;Kininogen-1 light chain;Low molecular weight growth-promoting factor	KNG1	cyan	-0.18258	0.177364	0.398522	-0.126869	-0.269616	-0.0936856
P01127-2;P01127	Platelet-derived growth factor subunit B	PDGFB	cyan	0.247493	-0.150562	0.429838	0.185586	-0.394571	-0.169161
P01210	Proenkephalin-A;Synenkephalin;Met-enkephalin;PENK(114-133);PENK(143-183);Met-enkephalin-Arg-Gly-Leu;Leu-enkephalin;PENK(237-258);Met-enkephalin-Arg-Phe	PENK	cyan	0.3433	-0.292275	0.479565	-0.0125018	-0.395233	-0.140108
P01303	Pro-neuropeptide Y;Neuropeptide Y;C-flanking peptide of NPY	NPY	cyan	0.143485	-0.168954	0.603744	-0.104432	-0.253077	-0.23574
P01594;P01593	Ig kappa chain V-I region AU;Ig kappa chain V-I region AG		cyan	-0.182415	0.217676	0.443097	0.0152271	-0.136646	-0.370044
P04432;P01597	Ig kappa chain V-I region Daudi;Ig kappa chain V-I region DEE		cyan	0.442693	-0.171182	0.415535	-0.141637	-0.0957325	-0.268292
P01602	Ig kappa chain V-I region HK102	IGKV1-5	cyan	0.297118	-0.175517	0.262089	-0.0805672	-0.0307968	-0.224978
P01619	Ig kappa chain V-III region B6		cyan	-0.0576854	0.0950745	0.348715	-0.404245	0.262339	-0.223432
P01624;A0A0C4DH55;A0A075B6H7	Ig kappa chain V-III region POM		cyan	-0.0524601	0.121107	0.593522	-0.369178	0.151159	-0.318269
P01700;P01699	Ig lambda chain V-I region HA;Ig lambda chain V-I region VOR		cyan	0.207708	-0.134834	0.428376	-0.052613	0.0998268	-0.505114
P01701	Ig lambda chain V-I region NEW		cyan	0.448866	-0.275638	0.266978	0.131269	-0.138638	-0.242556
P01703	Ig lambda chain V-I region NEWM		cyan	0.0620773	0.069434	0.286135	0.337266	-0.322623	-0.411535
P01704	Ig lambda chain V-II region TOG		cyan	0.0680603	0.0790127	0.454125	-0.00488967	-0.264783	-0.299351
P01706	Ig lambda chain V-II region BOH		cyan	0.0918673	0.117453	0.286726	0.211209	-0.392842	-0.287903
P01714	Ig lambda chain V-III region SH		cyan	0.0891459	-0.0660823	0.446718	0.1961	-0.367428	-0.400394
P01715	Ig lambda chain V-IV region Bau		cyan	-0.0197397	0.068295	0.436917	-0.0684815	-0.322592	-0.2645
P01717	Ig lambda chain V-IV region Hil		cyan	0.26733	-0.000404896	0.389803	0.154	-0.271795	-0.355272
P01721	Ig lambda chain V-VI region AR		cyan	0.180805	-0.0141562	0.533452	-0.0111734	-0.248581	-0.353542
P01742	Ig heavy chain V-I region EU		cyan	0.0995456	-0.00777883	0.652925	-0.116381	-0.378796	-0.255357
P01743	Ig heavy chain V-I region HG3		cyan	0.096708	0.026897	0.542781	-0.0411213	-0.373906	-0.240967
P01764	Ig heavy chain V-III region 23	IGHV3-23	cyan	0.355374	-0.133788	0.275769	-0.0555832	0.145214	-0.272674
P0DP03;P01768	Ig heavy chain V-III region CAM		cyan	0.0413542	-0.0497892	0.65942	-0.14148	-0.201191	-0.286706
P01780;A0A0B4J1V1;P01763;P01762	Ig heavy chain V-III region JON;Ig heavy chain V-III region WEA;Ig heavy chain V-III region TRO	IGHV3-21	cyan	0.0843223	-0.0205233	0.419621	-0.313294	0.298872	-0.363283
P01782;P0DP04;A0A0C4DH32	Ig heavy chain V-III region DOB		cyan	0.177387	-0.0790286	0.605196	-0.283352	-0.0351163	-0.369978
P01814	Ig heavy chain V-II region OU		cyan	-0.0120259	0.156197	0.402775	-0.083781	-0.337807	-0.160075
P01834	Ig kappa chain C region	IGKC	cyan	-0.138391	0.232135	0.381297	-0.20307	0.0632104	-0.296436
P01859	Ig gamma-2 chain C region	IGHG2	cyan	0.175837	0.0192561	0.273828	-0.291822	0.166699	-0.31095
P01860	Ig gamma-3 chain C region	IGHG3	cyan	0.27422	-0.00879981	0.236879	0.190722	0.0077608	-0.448142
P01861	Ig gamma-4 chain C region	IGHG4	cyan	-0.00645904	0.0408195	0.456219	-0.1096	-0.138915	-0.331822
P01871;P01871-2	Ig mu chain C region	IGHM	cyan	0.0556118	0.0584725	0.097491	-0.252568	0.206694	-0.256708
P01876	Ig alpha-1 chain C region	IGHA1	cyan	-0.390912	0.26445	0.264308	-0.0375278	-0.0713593	-0.246603
P02545-2;P02545-6;P02545-3;P02545;P02545-5;P02545-4	Prelamin-A/C;Lamin-A/C	LMNA	cyan	-0.189459	0.224463	0.0403077	0.23848	-0.231028	-0.0345889
P02647	Apolipoprotein A-I;Proapolipoprotein A-I;Truncated apolipoprotein A-I	APOA1	cyan	-0.114816	0.239873	0.149844	0.16767	-0.352521	-0.0434717
P02652	Apolipoprotein A-II;Proapolipoprotein A-II;Truncated apolipoprotein A-II	APOA2	cyan	-0.119745	0.145833	0.24108	0.210472	-0.238102	-0.247228
P02655	Apolipoprotein C-II;Proapolipoprotein C-II	APOC2	cyan	-0.0315434	-0.037378	0.210652	0.0716277	-0.5145	0.190556
P02741;P02741-2	C-reactive protein;C-reactive protein(1-205)	CRP	cyan	0.253347	0.0513508	0.410525	-0.131576	-0.0904954	-0.130193
P02748	Complement component C9;Complement component C9a;Complement component C9b	C9	cyan	-0.281754	0.300187	0.247611	-0.226602	-0.0078778	-0.139581
P02749;CON__P17690	Beta-2-glycoprotein 1	APOH	cyan	0.0269613	0.135094	0.351495	0.114502	-0.238096	-0.285682
P02750	Leucine-rich alpha-2-glycoprotein	LRG1	cyan	0.0170926	0.0718583	0.560839	0.0986497	-0.653768	-0.0401015
P02751;P02751-7;P02751-12;P02751-16;P02751-2	Fibronectin;Anastellin;Ugl-Y1;Ugl-Y2;Ugl-Y3	FN1	cyan	0.00320774	0.121299	0.301015	-0.0150166	-0.250548	-0.237856
P02753	Retinol-binding protein 4;Plasma retinol-binding protein(1-182);Plasma retinol-binding protein(1-181);Plasma retinol-binding protein(1-179);Plasma retinol-binding protein(1-176)	RBP4	cyan	-0.187252	0.151164	0.420305	0.100292	-0.304078	-0.0860043
P02760;CON__P00978	Protein AMBP;Alpha-1-microglobulin;Inter-alpha-trypsin inhibitor light chain;Trypstatin	AMBP	cyan	-0.260259	0.202401	0.464321	-0.0982091	-0.282787	-0.110073
P02763	Alpha-1-acid glycoprotein 1	ORM1	cyan	0.0230562	0.0454586	0.691955	-0.337648	-0.383422	-0.0386811
P02766	Transthyretin	TTR	cyan	-0.107126	0.0291315	0.443384	0.0904806	-0.405224	-0.142386
P02774;P02774-3;P02774-2;CON__Q3MHN5;CON__ENSEMBL:ENSBTAP00000018229	Vitamin D-binding protein	GC	cyan	0.0452568	0.115688	0.572109	-0.0234587	-0.384809	-0.236485
P02787;CON__Q2HJF0	Serotransferrin	TF	cyan	-0.0533533	0.0200669	0.622495	-0.386536	-0.0708989	-0.1598
P02790;CON__Q3SZV7	Hemopexin	HPX	cyan	-0.315045	0.152052	0.562404	-0.166984	-0.335705	-0.087313
P04004	Vitronectin;Vitronectin V65 subunit;Vitronectin V10 subunit;Somatomedin-B	VTN	cyan	-0.243279	0.250895	-0.0337618	0.196517	-0.133648	-0.134084
P04066	Tissue alpha-L-fucosidase	FUCA1	cyan	-0.0651732	-0.0832671	0.180205	0.396358	-0.333895	-0.320616
P04085-2;P04085	Platelet-derived growth factor subunit A	PDGFA	cyan	0.157404	-0.185037	0.420205	-0.190073	-0.33241	0.112373
P04180	Phosphatidylcholine-sterol acyltransferase	LCAT	cyan	-0.131941	0.0606747	0.0499852	0.339291	-0.339804	-0.0813666
P04196	Histidine-rich glycoprotein	HRG	cyan	-0.36827	0.320042	0.295442	0.0357309	-0.0327319	-0.315181
P04211	Ig lambda chain V region 4A		cyan	0.269716	-0.0716115	0.235934	-0.00822709	0.0695933	-0.287057
P04217;CON__Q2KJF1	Alpha-1B-glycoprotein	A1BG	cyan	-0.0549104	0.170993	0.528813	-0.0688684	-0.435009	-0.0461953
P04217-2	Alpha-1B-glycoprotein	A1BG	cyan	-0.0733029	0.040907	0.457609	0.0636333	-0.367032	-0.1278
P04278;P04278-5;P04278-4;P04278-2;P04278-3	Sex hormone-binding globulin	SHBG	cyan	-0.121164	0.290381	0.281694	0.0837984	-0.230903	-0.257609
P04430	Ig kappa chain V-I region BAN		cyan	0.281636	-0.0836788	0.327496	0.186617	-0.156696	-0.156629
P05060	Secretogranin-1;PE-11;GAWK peptide;CCB peptide	CHGB	cyan	0.289466	-0.0657663	0.296064	0.0705539	-0.65184	0.154443
P05067-11;P05067-8;P05067;P05067-7;P05067-9;P05067-4;P05067-6;P05067-10;P05067-3;P05067-5;P05067-2	Amyloid beta A4 protein;N-APP;Soluble APP-alpha;Soluble APP-beta;C99;Beta-amyloid protein 42;Beta-amyloid protein 40;C83;P3(42);P3(40);C80;Gamma-secretase C-terminal fragment 59;Gamma-secretase C-terminal fragment 57;Gamma-secretase C-terminal fragment 50;C31	APP	cyan	0.192657	-0.099485	0.186566	0.231988	-0.518266	0.0212288
P05090	Apolipoprotein D	APOD	cyan	-0.317449	0.142652	0.160124	0.103646	-0.310674	-0.0167295
P05114	Non-histone chromosomal protein HMG-14	HMGN1	cyan	-0.00393251	-0.0948984	0.26989	0.16576	-0.227235	-0.135211
P05154	Plasma serine protease inhibitor	SERPINA5	cyan	-0.368271	0.217176	0.21385	0.140822	-0.180965	-0.215641
P05155-2;P05155;P05155-3;CON__P50448	Plasma protease C1 inhibitor	SERPING1	cyan	0.0524866	0.0587565	0.360752	0.173319	-0.22343	-0.39941
P05156;CON__Q32PI4	Complement factor I;Complement factor I heavy chain;Complement factor I light chain	CFI	cyan	0.0157119	0.0596407	0.4439	-0.0582371	-0.154187	-0.228404
P05160	Coagulation factor XIII B chain	F13B	cyan	-0.0510288	-0.0202161	0.671847	-0.171491	-0.228555	-0.246446
P05408	Neuroendocrine protein 7B2;N-terminal peptide;C-terminal peptide	SCG5	cyan	-0.0654275	-0.0490524	0.274112	0.212609	-0.636122	0.162371
P05413	Fatty acid-binding protein, heart	FABP3	cyan	0.0259135	0.129861	0.392662	0.012205	-0.319459	-0.122973
P05452;CON__Q2KIS7	Tetranectin	CLEC3B	cyan	0.0453241	-0.107162	0.30716	-0.450518	0.230902	-0.106778
P05543;CON__Q9TT36	Thyroxine-binding globulin	SERPINA7	cyan	0.0152696	0.0234263	0.701248	-0.0340725	-0.465477	-0.260241
P06276	Cholinesterase	BCHE	cyan	0.196211	-0.129911	0.313534	0.0823837	-0.0325764	-0.369877
P06310;A0A075B6S6	Ig kappa chain V-II region RPMI 6410	IGKV2D-30	cyan	0.172367	-0.177388	0.381508	-0.170644	0.0175817	-0.258363
P06312	Ig kappa chain V-IV region	IGKV4-1	cyan	0.0764611	0.0721923	0.469508	-0.289795	0.176351	-0.251972
P06331	Ig heavy chain V-II region ARH-77		cyan	0.0213722	0.0774165	0.346236	0.113359	-0.294832	-0.385923
P06396;P06396-3;REV__Q6TDU7-4;REV__Q6TDU7-2;REV__Q6TDU7-3;REV__Q6TDU7	Gelsolin	GSN	cyan	-0.187867	0.0839247	0.251262	-0.0561397	-0.0723456	-0.121495
P06681;P06681-3;P06681-2	Complement C2;Complement C2b fragment;Complement C2a fragment	C2	cyan	0.154093	0.0234346	0.496997	0.115348	-0.406483	-0.233018
P06727;REV__Q8NBT2;O94964-2	Apolipoprotein A-IV	APOA4	cyan	-0.049511	-0.00590157	0.145531	0.2981	-0.334869	-0.1695
P06753-2;P06753-3	Tropomyosin alpha-3 chain	TPM3	cyan	-0.133821	0.0675622	0.104086	0.158673	-0.150875	-0.129481
P06865;P06865-2	Beta-hexosaminidase subunit alpha	HEXA	cyan	-0.147837	0.0352498	0.0558474	0.37535	-0.100742	-0.307989
P07333;P07333-2;REV__Q96M29	Macrophage colony-stimulating factor 1 receptor	CSF1R	cyan	0.184064	-0.190455	0.566937	0.14314	-0.479578	-0.257885
P07339	Cathepsin D;Cathepsin D light chain;Cathepsin D heavy chain	CTSD	cyan	-0.325432	0.201922	0.327011	-0.235211	-0.138607	-0.0964914
P07360	Complement component C8 gamma chain	C8G	cyan	-0.0390699	0.0206268	0.222099	-0.214819	0.162076	-0.320628
P07602;P07602-2	Prosaposin;Saposin-A;Saposin-B-Val;Saposin-B;Saposin-C;Saposin-D	PSAP	cyan	-0.118533	0.0276415	0.287389	0.430455	-0.610257	-0.134567
P07711;Q5NE16;O60911	Cathepsin L1;Cathepsin L1 heavy chain;Cathepsin L1 light chain	CTSL	cyan	-0.022673	-0.0561566	0.386282	0.403323	-0.525963	-0.259589
P07858	Cathepsin B;Cathepsin B light chain;Cathepsin B heavy chain	CTSB	cyan	0.201855	0.0628608	0.227593	0.264028	-0.313652	-0.341373
P07998	Ribonuclease pancreatic	RNASE1	cyan	0.0856886	-0.122689	0.196596	0.476809	-0.187129	-0.449673
P08174-4;P08174;P08174-3;P08174-5;P08174-2;P08174-6;P08174-7	Complement decay-accelerating factor	CD55	cyan	-0.181938	-0.168053	0.177667	0.0825092	-0.352979	0.0191299
P08185	Corticosteroid-binding globulin	SERPINA6	cyan	0.0198377	0.115418	0.518911	0.134991	-0.528575	-0.185516
P08246	Neutrophil elastase	ELANE	cyan	-0.0578405	0.0948095	0.342867	0.0502526	-0.138631	-0.167347
P08253;P08253-3	72 kDa type IV collagenase;PEX	MMP2	cyan	0.17017	-0.108343	0.313277	0.158098	-0.151272	-0.425967
P08294	Extracellular superoxide dismutase [Cu-Zn]	SOD3	cyan	-0.289634	0.150534	0.221882	0.00557715	-0.237732	-0.0973954
P08571	Monocyte differentiation antigen CD14;Monocyte differentiation antigen CD14, urinary form;Monocyte differentiation antigen CD14, membrane-bound form	CD14	cyan	0.043271	0.100081	0.366835	-0.145003	-0.287928	-0.144662
P08581;P08581-2;P08581-3;P42685-2;Q9H3Y6;P42685;Q04912-7;Q04912-2;Q04912	Hepatocyte growth factor receptor	MET	cyan	0.113588	0.0345364	0.0165737	0.376817	-0.22896	-0.198077
P08590	Myosin light chain 3	MYL3	cyan	-0.272623	0.0136364	0.0151783	0.243626	-0.240742	-0.175816
P08637	Low affinity immunoglobulin gamma Fc region receptor III-A	FCGR3A	cyan	0.282856	-0.226929	0.532961	-0.146172	-0.382378	0.0645465
P08697;P08697-2;CON__P28800	Alpha-2-antiplasmin	SERPINF2	cyan	-0.277962	0.341955	0.0343412	0.112737	-0.0869623	-0.0808871
P09486	SPARC	SPARC	cyan	-0.0969637	0.0112978	0.398127	0.145929	-0.539644	-0.0507564
P09603;P09603-2;P09603-3	Macrophage colony-stimulating factor 1;Processed macrophage colony-stimulating factor 1	CSF1	cyan	-0.00247397	-0.0931762	0.268867	0.413114	-0.393815	-0.324641
P0C0L4;P0C0L4-2	Complement C4-A;Complement C4 beta chain;Complement C4-A alpha chain;C4a anaphylatoxin;C4b-A;C4d-A;Complement C4 gamma chain	C4A	cyan	-0.0398562	-0.142313	0.267123	0.0593388	0.00816099	-0.354872
[truncated: 2,339 more rows]

## Sheet: Table S3
Table S3. List of all significant proteins. The symbol “+” indicates the proteins already described as associated with Medulloblastoma tumor. For significant proteins priority rank for each fraction in the comparison between control (CTR) and patients with Medulloblastoma tumor are reported. In addition, for each significant protein Log2 fold change and its -Log10 P-value are reported also.
[truncated: 193 more rows]

[truncated: 1 more sheets: Table S4]
